# Supplementary material for: Identification of novel mazEF/pemIK family toxin-antitoxin loci and their distribution in the Staphylococcus genus
Source: Sci Rep. 2017 Oct 18;7:13462. doi: 10.1038/s41598-017-13857-4 (PMC5647390; doi:10.1038/s41598-017-13857-4)
Supplement: Supplementary file 2 — Supplementary tables [file 41598_2017_13857_MOESM2_ESM.xls]

## Sheet: Contents
Identification of novel mazEF/pemIK family toxin-antitoxin loci and their distribution in the Staphylococcus genus
Michal Bukowski1, Karolina Hyz1, Monika Janczak1, Marcin Hydzik1, Grzegorz Dubin2,3, Benedykt Wladyka1,#
1Department of Analytical Biochemistry, Faculty of Biochemistry, Biophysics and Biotechnology, Jagiellonian University, Krakow, Poland
2Malopolska Centre of Biotechnology, Jagiellonian University, Krakow, Poland
3Department of Microbiology, Faculty of Biochemistry, Biophysics and Biotechnology, Jagiellonian University, Krakow, Poland
#Corresponding author:
Benedykt Wladyka
Department of Analytical Biochemistry
Faculty of Biochemistry, Biophysics and Biotechnology
Jagiellonian University
7 Gronostajowa St, 30-387 Krakow, Poland
phone: +48 12 664 65 11
fax: +48 12 664 69 15
e-mail: benedykt.wladyka@uj.edu.pl
Keywords: mazEF, mRNA interferase, pemIK, staphylococci, Staphylococcus, Staphylococcus aureus, TA system, toxin-antitoxin system
SUPPLEMENTARY DATA
Supplementary table 1: staphylococcal strains and their genomes used in the study
Supplementary table 2: other than staphylococcal strains and their plasmids used in the study
Supplementary table 3: primers used for PCR screening
Supplementary table 4: details of mazEF/pemIK loci for all analysed strains

## Sheet: Supplementary table 1
No.	Species	Strain	Accession numbers	Status		Staus	Meaning
1	Staphylococcus agnetis	908	CP009623 - CP009624	complete		complete	a complete genome according to GenBank classification
2	Staphylococcus agnetis	CBMRN20813338	JPRT01000001 - JPRT01000045	wgs		wgs	a set of unordered contigs obtained in whole genome shotgun sequencing
3	Staphylococcus argenteus	MSHR1132	FR821777 - FR821778	complete
4	Staphylococcus argenteus	SaM260_MSHR	CCEF01000001 - CCEF01000019	wgs
5	Staphylococcus argenteus	Sa_FJABA32044V6S1	CCEE01000001 - CCEE01000018	wgs
6	Staphylococcus argenteus	Sa_H115100079	CCEP01000001 - CCEP01000012	wgs
7	Staphylococcus argenteus	Sa_LBSA043	CCEM01000001 - CCEM01000011	wgs
8	Staphylococcus argenteus	Sa_M051_MSHR	CCEN01000001 - CCEN01000011	wgs
9	Staphylococcus arlettae	CVD059	ALWK01000001 - ALWK01000057	wgs
10	Staphylococcus aureus	#32S	JTJX02000001 - JTJX02000118	wgs
11	Staphylococcus aureus	#42S	JTFJ01000001 - JTFJ01000086	wgs
12	Staphylococcus aureus	01-19	LAMU01000001 - LAMU01000248	wgs
13	Staphylococcus aureus	01-41	LAME01000001 - LAME01000237	wgs
14	Staphylococcus aureus	03-00220	CTVU01000001 - CTVU01000050	wgs
15	Staphylococcus aureus	03-00397	CTVV01000001 - CTVV01000042	wgs
16	Staphylococcus aureus	03-01478	CTVR01000001 - CTVR01000046	wgs
17	Staphylococcus aureus	04-00608	CTVS01000001 - CTVS01000044	wgs
18	Staphylococcus aureus	04-00609	CTVY01000001 - CTVY01000046	wgs
19	Staphylococcus aureus	04-02314-1	CTVT01000001 - CTVT01000054	wgs
20	Staphylococcus aureus	04-02315-1	CTVZ01000001 - CTVZ01000045	wgs
21	Staphylococcus aureus	04-02981	CP001844	complete
22	Staphylococcus aureus	04-03100	CTVW01000001 - CTVW01000036	wgs
23	Staphylococcus aureus	04-03103	CTVX01000001 - CTVX01000045	wgs
24	Staphylococcus aureus	04-03111	CTVQ01000001 - CTVQ01000044	wgs
25	Staphylococcus aureus	05-01089	CTVO01000001 - CTVO01000050	wgs
26	Staphylococcus aureus	05-25	JWHZ01000001 - JWHZ01000309	wgs
27	Staphylococcus aureus	052C	JYAV01000001 - JYAV01000003	wgs
28	Staphylococcus aureus	06-00896	CTVD01000001 - CTVD01000062	wgs
29	Staphylococcus aureus	06-01203	CTVH01000001 - CTVH01000058	wgs
30	Staphylococcus aureus	06-01347	CTVL01000001 - CTVL01000038	wgs
31	Staphylococcus aureus	06-01396	CTVG01000001 - CTVG01000048	wgs
32	Staphylococcus aureus	06-01552	CTVJ01000001 - CTVJ01000047	wgs
33	Staphylococcus aureus	06-01583	CTVI01000001 - CTVI01000033	wgs
34	Staphylococcus aureus	06-01650	CTVK01000001 - CTVK01000075	wgs
35	Staphylococcus aureus	06-01686	CTVM01000001 - CTVM01000049	wgs
36	Staphylococcus aureus	06-01900	CTVN01000001 - CTVN01000052	wgs
37	Staphylococcus aureus	06-02400	CTVB01000001 - CTVB01000062	wgs
38	Staphylococcus aureus	06-02459	CTVF01000001 - CTVF01000041	wgs
39	Staphylococcus aureus	06-02751	CTVE01000001 - CTVE01000042	wgs
40	Staphylococcus aureus	06BA18369	ARXY01000001 - ARXY01000059	wgs
41	Staphylococcus aureus	07-00058	CTUW01000001 - CTUW01000053	wgs
42	Staphylococcus aureus	07-00059	CTUT01000001 - CTUT01000038	wgs
43	Staphylococcus aureus	07-00060	CTUU01000001 - CTUU01000040	wgs
44	Staphylococcus aureus	07-00061	CTUY01000001 - CTUY01000042	wgs
45	Staphylococcus aureus	07-00062	CTUX01000001 - CTUX01000039	wgs
46	Staphylococcus aureus	07-00063	CTVA01000001 - CTVA01000109	wgs
47	Staphylococcus aureus	07-00064	CTUZ01000001 - CTUZ01000042	wgs
48	Staphylococcus aureus	07-00309	CTVC01000001 - CTVC01000042	wgs
49	Staphylococcus aureus	07-00655	CTUR01000001 - CTUR01000046	wgs
50	Staphylococcus aureus	07-01319	CTUO01000001 - CTUO01000037	wgs
51	Staphylococcus aureus	07-01492	CTUN01000001 - CTUN01000061	wgs
52	Staphylococcus aureus	07-01497	CTUK01000001 - CTUK01000052	wgs
53	Staphylococcus aureus	07-01744	CTUJ01000001 - CTUJ01000037	wgs
54	Staphylococcus aureus	07-01932	CTUS01000001 - CTUS01000039	wgs
55	Staphylococcus aureus	07-02088	CTUQ01000001 - CTUQ01000038	wgs
56	Staphylococcus aureus	07-02159	CTUH01000001 - CTUH01000058	wgs
57	Staphylococcus aureus	07-02389	CTUP01000001 - CTUP01000105	wgs
58	Staphylococcus aureus	07-02477	CTUL01000001 - CTUL01000048	wgs
59	Staphylococcus aureus	07-02789	CTUM01000001 - CTUM01000049	wgs
60	Staphylococcus aureus	07-02901	CTUI01000001 - CTUI01000058	wgs
61	Staphylococcus aureus	07-02986	CTUV01000001 - CTUV01000044	wgs
62	Staphylococcus aureus	07-02987	CTUE01000001 - CTUE01000040	wgs
63	Staphylococcus aureus	07-02988	CTUC01000001 - CTUC01000062	wgs
64	Staphylococcus aureus	07-02989	CTUB01000001 - CTUB01000060	wgs
65	Staphylococcus aureus	07-02990	CTTY01000001 - CTTY01000057	wgs
66	Staphylococcus aureus	07-02992	CTUG01000001 - CTUG01000039	wgs
67	Staphylococcus aureus	07-02994	CTUA01000001 - CTUA01000034	wgs
68	Staphylococcus aureus	07-02995	CTUF01000001 - CTUF01000054	wgs
69	Staphylococcus aureus	07-02996	CTUD01000001 - CTUD01000050	wgs
70	Staphylococcus aureus	07-02997	CTTW01000001 - CTTW01000083	wgs
71	Staphylococcus aureus	07-03135	CTTZ01000001 - CTTZ01000087	wgs
72	Staphylococcus aureus	07-03168	CTTN01000001 - CTTN01000070	wgs
73	Staphylococcus aureus	07-03339	CTTU01000001 - CTTU01000052	wgs
74	Staphylococcus aureus	07-03340	CTTV01000001 - CTTV01000089	wgs
75	Staphylococcus aureus	07-03341	CTTR01000001 - CTTR01000090	wgs
76	Staphylococcus aureus	07-03345	CTTT01000001 - CTTT01000114	wgs
77	Staphylococcus aureus	07-03346	CTTS01000001 - CTTS01000042	wgs
78	Staphylococcus aureus	07-03347	CTTX01000001 - CTTX01000099	wgs
79	Staphylococcus aureus	07-03348-1	CTTO01000001 - CTTO01000055	wgs
80	Staphylococcus aureus	07-03349	CTTP01000001 - CTTP01000067	wgs
81	Staphylococcus aureus	07-03350	CTTK01000001 - CTTK01000046	wgs
82	Staphylococcus aureus	07-03351	CTTM01000001 - CTTM01000042	wgs
83	Staphylococcus aureus	07-03353	CTSX01000001 - CTSX01000054	wgs
84	Staphylococcus aureus	07-03354-2	CTSA01000001 - CTSA01000048	wgs
85	Staphylococcus aureus	07-03356	CTTD01000001 - CTTD01000056	wgs
86	Staphylococcus aureus	07-03450	JJEZ01000001 - JJEZ01000047	wgs
87	Staphylococcus aureus	07-03451	JJEY01000001 - JJEY01000060	wgs
88	Staphylococcus aureus	07-15	LAMD01000001 - LAMD01000216	wgs
89	Staphylococcus aureus	08-00602	CTRZ01000001 - CTRZ01000040	wgs
90	Staphylococcus aureus	08-01059	JJEX01000001 - JJEX01000038	wgs
91	Staphylococcus aureus	08-01062	JJEW01000001 - JJEW01000035	wgs
92	Staphylococcus aureus	08-01084	JJEV01000001 - JJEV01000036	wgs
93	Staphylococcus aureus	08-01085	JJEU01000001 - JJEU01000033	wgs
94	Staphylococcus aureus	08-01229	JJET01000001 - JJET01000037	wgs
95	Staphylococcus aureus	08-01304	CTRY01000001 - CTRY01000052	wgs
96	Staphylococcus aureus	08-01480	CTTH01000001 - CTTH01000087	wgs
97	Staphylococcus aureus	08-01481-1	CTTL01000001 - CTTL01000056	wgs
98	Staphylococcus aureus	08-01482	CTSW01000001 - CTSW01000065	wgs
99	Staphylococcus aureus	08-01483	CTTC01000001 - CTTC01000089	wgs
100	Staphylococcus aureus	08-01484	CTSY01000001 - CTSY01000080	wgs
101	Staphylococcus aureus	08-01485	CTRV01000001 - CTRV01000051	wgs
102	Staphylococcus aureus	08-01486	CTSV01000001 - CTSV01000055	wgs
103	Staphylococcus aureus	08-01488	CTSD01000001 - CTSD01000057	wgs
104	Staphylococcus aureus	08-01489	CTSR01000001 - CTSR01000044	wgs
105	Staphylococcus aureus	08-01490	CTTF01000001 - CTTF01000053	wgs
106	Staphylococcus aureus	08-01491	CTRX01000001 - CTRX01000079	wgs
107	Staphylococcus aureus	08-01492	CTSE01000001 - CTSE01000187	wgs
108	Staphylococcus aureus	08-01530	CTSO01000001 - CTSO01000057	wgs
109	Staphylococcus aureus	08-01666	CTSS01000001 - CTSS01000076	wgs
110	Staphylococcus aureus	08-01667	CTSP01000001 - CTSP01000049	wgs
111	Staphylococcus aureus	08-01668	CTSC01000001 - CTSC01000048	wgs
112	Staphylococcus aureus	08-01669	CTTI01000001 - CTTI01000115	wgs
113	Staphylococcus aureus	08-01670	CTSB01000001 - CTSB01000058	wgs
114	Staphylococcus aureus	08-01671	CTTA01000001 - CTTA01000048	wgs
115	Staphylococcus aureus	08-01672	CTRW01000001 - CTRW01000062	wgs
116	Staphylococcus aureus	08-01673	CTTQ01000001 - CTTQ01000089	wgs
117	Staphylococcus aureus	08-01674	CTTG01000001 - CTTG01000080	wgs
118	Staphylococcus aureus	08-01728	JJES01000001 - JJES01000028	wgs
119	Staphylococcus aureus	08-02906	JJER01000001 - JJER01000058	wgs
120	Staphylococcus aureus	08134-6	JJEQ01000001 - JJEQ01000029	wgs
121	Staphylococcus aureus	08139-6	JJEP01000001 - JJEP01000043	wgs
122	Staphylococcus aureus	08142-8	JJEO01000001 - JJEO01000073	wgs
123	Staphylococcus aureus	08143-5	JJEN01000001 - JJEN01000077	wgs
124	Staphylococcus aureus	08BA02176	CP003808	complete
125	Staphylococcus aureus	09-00678	CTWA01000001 - CTWA01000054	wgs
126	Staphylococcus aureus	09-00683	CTVP01000001 - CTVP01000042	wgs
127	Staphylococcus aureus	09-00736	JJEM01000001 - JJEM01000038	wgs
128	Staphylococcus aureus	09-00980	CTSH01000001 - CTSH01000052	wgs
129	Staphylococcus aureus	09-00981	CTSU01000001 - CTSU01000078	wgs
130	Staphylococcus aureus	09-00982	CTSK01000001 - CTSK01000129	wgs
131	Staphylococcus aureus	09-00983	CTSL01000001 - CTSL01000216	wgs
132	Staphylococcus aureus	09-00984	CTTJ01000001 - CTTJ01000059	wgs
133	Staphylococcus aureus	09-00985	CTST01000001 - CTST01000077	wgs
134	Staphylococcus aureus	09-01243	CTSG01000001 - CTSG01000103	wgs
135	Staphylococcus aureus	09-01244	CTSM01000001 - CTSM01000041	wgs
136	Staphylococcus aureus	09-01245	CTSI01000001 - CTSI01000057	wgs
137	Staphylococcus aureus	09-01246	CTSN01000001 - CTSN01000058	wgs
138	Staphylococcus aureus	09-01247	CTRU01000001 - CTRU01000055	wgs
139	Staphylococcus aureus	09-01248	CTSQ01000001 - CTSQ01000073	wgs
140	Staphylococcus aureus	09-01249	CTTE01000001 - CTTE01000058	wgs
141	Staphylococcus aureus	91751	AHZH01000001 - AHZH01000132	wgs
142	Staphylococcus aureus	09S00475	KK218424 - KK218465	wgs
143	Staphylococcus aureus	09S01694	JJEK01000001 - JJEK01000040	wgs
144	Staphylococcus aureus	1(04GN_04-02-52-07)	JJEJ01000001 - JJEJ01000034	wgs
145	Staphylococcus aureus	1016_SAUR	JWGE01000001 - JWGE01000203	wgs
146	Staphylococcus aureus	1017_SAUR	JWGD01000001 - JWGD01000149	wgs
147	Staphylococcus aureus	1018.07	CUAD01000001 - CUAD01000040	wgs
148	Staphylococcus aureus	1018_SAUR	JWGC01000001 - JWGC01000145	wgs
149	Staphylococcus aureus	1033_SAUR	JWFK01000001 - JWFK01000208	wgs
150	Staphylococcus aureus	103564	AHZI01000001 - AHZI01000142	wgs
151	Staphylococcus aureus	103_SAUR	JWFO01000001 - JWFO01000149	wgs
152	Staphylococcus aureus	1063	JXZH01000001 - JXZH01000008	wgs
153	Staphylococcus aureus	1071_SAUR	JWEA01000001 - JWEA01000127	wgs
154	Staphylococcus aureus	1073_SAUR	JWDY01000001 - JWDY01002737	wgs
155	Staphylococcus aureus	1074_SAUR	JWDX01000001 - JWDX01000148	wgs
156	Staphylococcus aureus	1075_SAUR	JWDW01000001 - JWDW01000162	wgs
157	Staphylococcus aureus	1076_SAUR	JWDV01000001 - JWDV01000174	wgs
158	Staphylococcus aureus	1077_SAUR	JWDU01000001 - JWDU01000164	wgs
159	Staphylococcus aureus	1078_SAUR	JWDT01000001 - JWDT01000167	wgs
160	Staphylococcus aureus	1089_SAUR	JWDJ01000001 - JWDJ01000125	wgs
161	Staphylococcus aureus	1091	CUAA01000001 - CUAA01000033	wgs
162	Staphylococcus aureus	1091_SAUR	JWDG01000001 - JWDG01000162	wgs
163	Staphylococcus aureus	1095_SAUR	JWDD01000001 - JWDD01000161	wgs
164	Staphylococcus aureus	1096_SAUR	JWDC01000001 - JWDC01000120	wgs
165	Staphylococcus aureus	1099_SAUR	JWCZ01000001 - JWCZ01000129	wgs
166	Staphylococcus aureus	10S	AYXU01000001 - AYXU01000300	wgs
167	Staphylococcus aureus	10S00488	JJEI01000001 - JJEI01000032	wgs
168	Staphylococcus aureus	10S01493	KK218466 - KK218507	wgs
169	Staphylococcus aureus	110	JZIP01000001 - JZIP01000025	wgs
170	Staphylococcus aureus	1101-1_2010	JOPQ01000001 - JOPQ01000063	wgs
171	Staphylococcus aureus	1101-1_2011	JOPY01000001 - JOPY01000071	wgs
172	Staphylococcus aureus	1101-2_2010	JOPR01000001 - JOPR01000054	wgs
173	Staphylococcus aureus	1101-2_2011	JOPZ01000001 - JOPZ01000056	wgs
174	Staphylococcus aureus	110802495	KK218508 - KK218537	wgs
175	Staphylococcus aureus	1110601704	KK218538 - KK218587	wgs
176	Staphylococcus aureus	1110601896	KK218588 - KK218616	wgs
177	Staphylococcus aureus	1110700562	KK218617 - KK218646	wgs
178	Staphylococcus aureus	1110700610	KK218647 - KK218677	wgs
179	Staphylococcus aureus	1110701127	KK218678 - KK218719	wgs
180	Staphylococcus aureus	1110802883	KK218720 - KK218750	wgs
181	Staphylococcus aureus	1110803248	KK218751 - KK218812	wgs
182	Staphylococcus aureus	1110807699	KK218813 - KK218838	wgs
183	Staphylococcus aureus	1110904178	KK218839 - KK218880	wgs
184	Staphylococcus aureus	1111000175	KK218881 - KK218927	wgs
185	Staphylococcus aureus	1111000177	KK218928 - KK218988	wgs
186	Staphylococcus aureus	1111001578	JJDU01000001 - JJDU01000047	wgs
187	Staphylococcus aureus	1111100370	KK218989 - KK219044	wgs
188	Staphylococcus aureus	1111101949	KK219045 - KK219072	wgs
189	Staphylococcus aureus	1111102620	KK219073 - KK219105	wgs
190	Staphylococcus aureus	1111200013	KK219106 - KK219149	wgs
191	Staphylococcus aureus	1111203374	KK219150 - KK219194	wgs
192	Staphylococcus aureus	1111205429	KK219195 - KK219250	wgs
193	Staphylococcus aureus	1111206270	KK219251 - KK219294	wgs
194	Staphylococcus aureus	112	JZIQ01000001 - JZIQ01000029	wgs
195	Staphylococcus aureus	1120_SAUR	JWCL01000001 - JWCL01000164	wgs
196	Staphylococcus aureus	1121_SAUR	JWCK01000001 - JWCK01000127	wgs
197	Staphylococcus aureus	1122_SAUR	JWCJ01000001 - JWCJ01000117	wgs
198	Staphylococcus aureus	1125_SAUR	JWCG01000001 - JWCG01000119	wgs
199	Staphylococcus aureus	112808A	AHZK01000001 - AHZK01000078	wgs
200	Staphylococcus aureus	1132_SAUR	JWCA01000001 - JWCA01000116	wgs
201	Staphylococcus aureus	1139.rep1_SAUR	JWBT01000001 - JWBT01000143	wgs
202	Staphylococcus aureus	1139.rep2_SAUR	JWBS01000001 - JWBS01000144	wgs
203	Staphylococcus aureus	1155_SAUR	JWBB01000001 - JWBB01000134	wgs
204	Staphylococcus aureus	1156_SAUR	JWBA01000001 - JWBA01000070	wgs
205	Staphylococcus aureus	1157_SAUR	JWAZ01000001 - JWAZ01000056	wgs
206	Staphylococcus aureus	1158_SAUR	JWAY01000001 - JWAY01000108	wgs
207	Staphylococcus aureus	1159_SAUR	JWAX01000001 - JWAX01000121	wgs
208	Staphylococcus aureus	1174_SAUR	JWAH01000001 - JWAH01000084	wgs
209	Staphylococcus aureus	1179_SAUR	JWAC01000001 - JWAC01000072	wgs
210	Staphylococcus aureus	118	AJGE01000001 - AJGE01000078	wgs
211	Staphylococcus aureus	11819-97	CP003193 - CP003194	complete
212	Staphylococcus aureus	1181_SAUR	JVZZ01000001 - JVZZ01000085	wgs
213	Staphylococcus aureus	1193_SAUR	JVZL01000001 - JVZL01000093	wgs
214	Staphylococcus aureus	1194_SAUR	JVZK01000001 - JVZK01000092	wgs
215	Staphylococcus aureus	1195_SAUR	JVZJ01000001 - JVZJ01000186	wgs
216	Staphylococcus aureus	11P4	KK219295 - KK219328	wgs
217	Staphylococcus aureus	11P8	KK219329 - KK219373	wgs
218	Staphylococcus aureus	11S00605	KK219374 - KK219424	wgs
219	Staphylococcus aureus	11S00627	KK219425 - KK219455	wgs
220	Staphylococcus aureus	11S01415	KK219456 - KK219505	wgs
221	Staphylococcus aureus	11S01420	JJDH01000001 - JJDH01000068	wgs
222	Staphylococcus aureus	11S01586	KK219506 - KK219537	wgs
223	Staphylococcus aureus	12-03481	JJDF01000001 - JJDF01000046	wgs
224	Staphylococcus aureus	12-ST01564	JJCW01000001 - JJCW01000059	wgs
225	Staphylococcus aureus	12-ST01988	JJCV01000001 - JJCV01000049	wgs
226	Staphylococcus aureus	120	ALWE01000001 - ALWE01000056	wgs
227	Staphylococcus aureus	1214_SAUR	JVYN01000001 - JVYN01000157	wgs
228	Staphylococcus aureus	1215_SAUR	JVYM01000001 - JVYM01000152	wgs
229	Staphylococcus aureus	122	KK219574 - KK219599	wgs
230	Staphylococcus aureus	122051	AHZJ01000001 - AHZJ01000140	complete
231	Staphylococcus aureus	1227_SAUR	JVXZ01000001 - JVXZ01000162	wgs
232	Staphylococcus aureus	1229_SAUR	JVXX01000001 - JVXX01000175	wgs
233	Staphylococcus aureus	1245_SAUR	JVXF01000001 - JVXF01000117	wgs
234	Staphylococcus aureus	12464	KK219600 - KK219640	wgs
235	Staphylococcus aureus	1255_SAUR	JVWU01000001 - JVWU01000156	wgs
236	Staphylococcus aureus	1257_SAUR	JVWS01000001 - JVWS01000127	wgs
237	Staphylococcus aureus	1258_SAUR	JVWR01000001 - JVWR01000135	wgs
238	Staphylococcus aureus	1259_SAUR	JVWQ01000001 - JVWQ01000117	wgs
239	Staphylococcus aureus	1260_SAUR	JVWO01000001 - JVWO01000118	wgs
240	Staphylococcus aureus	1261_SAUR	JVWN01000001 - JVWN01000147	wgs
241	Staphylococcus aureus	1262_SAUR	JVWM01000001 - JVWM01000150	wgs
242	Staphylococcus aureus	1264_SAUR	JVWK01000001 - JVWK01000120	wgs
243	Staphylococcus aureus	1266_SAUR	JVWI01000001 - JVWI01000183	wgs
244	Staphylococcus aureus	1269	LNOO01000001 - LNOO01000092	wgs
245	Staphylococcus aureus	1276_SAUR	JVVW01000001 - JVVW01000133	wgs
246	Staphylococcus aureus	1283_SAUR	JVVO01000001 - JVVO01000127	wgs
247	Staphylococcus aureus	1291_SAUR	JVVF01000001 - JVVF01000138	wgs
248	Staphylococcus aureus	1299_SAUR	JVUX01000001 - JVUX01000111	wgs
249	Staphylococcus aureus	129_SAUR	JVVH01000001 - JVVH01000194	wgs
250	Staphylococcus aureus	12S00040	KK219641 - KK219684	wgs
251	Staphylococcus aureus	12S00579	KK219685 - KK219734	wgs
252	Staphylococcus aureus	12S00881	KK219735 - KK219759	wgs
253	Staphylococcus aureus	12S00972	JJCZ01000001 - JJCZ01000067	wgs
254	Staphylococcus aureus	12S01153	KK219760 - KK219801	wgs
255	Staphylococcus aureus	12S01399	KK219802 - KK219837	wgs
256	Staphylococcus aureus	13-ST00049	JJCU01000001 - JJCU01000057	wgs
257	Staphylococcus aureus	1315_SAUR	JVUC01000001 - JVUC01000280	wgs
258	Staphylococcus aureus	1319_SAUR	JVTY01000001 - JVTY01000117	wgs
259	Staphylococcus aureus	132	ACOT01000001 - ACOT01000046	wgs
260	Staphylococcus aureus	1320_SAUR	JVTW01000001 - JVTW01000542	wgs
261	Staphylococcus aureus	1321_SAUR	JVTU01000001 - JVTU01000068	wgs
262	Staphylococcus aureus	1322_2_SAUR	JVTT01000001 - JVTT01000109	wgs
263	Staphylococcus aureus	1322_SAUR	JVTS01000001 - JVTS01000074	wgs
264	Staphylococcus aureus	1364	LNOP01000001 - LNOP01000287	wgs
265	Staphylococcus aureus	14(11MN_17-08-66-05)	JJCT01000001 - JJCT01000038	wgs
266	Staphylococcus aureus	144_S7	CP010943	complete
267	Staphylococcus aureus	147_SAUR	JVSK01000001 - JVSK01000061	wgs
268	Staphylococcus aureus	1484-9	JJCS01000001 - JJCS01000039	wgs
269	Staphylococcus aureus	150211/pool_1	KK220026 - KK220069	wgs
270	Staphylococcus aureus	16(11S1S4-09)	JJCQ01000001 - JJCQ01000041	wgs
271	Staphylococcus aureus	169_SAUR	JVRM01000001 - JVRM01000070	wgs
272	Staphylococcus aureus	16K	BABZ01000001 - BABZ01000107	wgs
273	Staphylococcus aureus	170	LNOQ01000001 - LNOQ01000194	wgs
274	Staphylococcus aureus	173_SAUR	JVRI01000001 - JVRI01000105	wgs
275	Staphylococcus aureus	1801-1_2010	JOPS01000001 - JOPS01000157	wgs
276	Staphylococcus aureus	1801-1_2011	JOQA01000001 - JOQA01000074	wgs
277	Staphylococcus aureus	1801-2_2010	JOPT01000001 - JOPT01000060	wgs
278	Staphylococcus aureus	1801-2_2011	JOQB01000001 - JOQB01000077	wgs
279	Staphylococcus aureus	18439-17	JJCP01000001 - JJCP01000031	wgs
280	Staphylococcus aureus	18439-62	JJCO01000001 - JJCO01000040	wgs
281	Staphylococcus aureus	18754-2	JJCN01000001 - JJCN01000066	wgs
282	Staphylococcus aureus	192_SAUR	JVQO01000001 - JVQO01000100	wgs
283	Staphylococcus aureus	19571	KK220231 - KK220270	wgs
284	Staphylococcus aureus	1998/B23	CUCC01000001 - CUCC01000031	wgs
285	Staphylococcus aureus	2(04HN_17-03-52-05)	JJCL01000001 - JJCL01000035	wgs
286	Staphylococcus aureus	2009-60-561-1	JJCK01000001 - JJCK01000043	wgs
287	Staphylococcus aureus	2010-60-1240-1	JJCJ01000001 - JJCJ01000060	wgs
288	Staphylococcus aureus	2010-60-6063-29	JJCI01000001 - JJCI01000034	wgs
289	Staphylococcus aureus	2010-60-6063-39	JJCH01000001 - JJCH01000033	wgs
290	Staphylococcus aureus	2010-60-6511-10	JJCG01000001 - JJCG01000049	wgs
291	Staphylococcus aureus	2010-60-6511-39	JJCF01000001 - JJCF01000050	wgs
292	Staphylococcus aureus	2010-60-6511-5	JJCE01000001 - JJCE01000058	wgs
293	Staphylococcus aureus	2010-60-7626-19	JJCD01000001 - JJCD01000032	wgs
294	Staphylococcus aureus	2011-60-1490-31	JJCC01000001 - JJCC01000072	wgs
295	Staphylococcus aureus	2011-60-2078-5	JJCB01000001 - JJCB01000052	wgs
296	Staphylococcus aureus	2011-60-2256-5	JJCA01000001 - JJCA01000041	wgs
297	Staphylococcus aureus	2011-60-2275-1	JJBZ01000001 - JJBZ01000053	wgs
298	Staphylococcus aureus	2011-60-2275-7	JJBY01000001 - JJBY01000057	wgs
299	Staphylococcus aureus	21172	AFEF01000001 - AFEF01000031	wgs
300	Staphylococcus aureus	21178	AGRN01000001 - AGRN01000109	wgs
301	Staphylococcus aureus	21189	AFEE01000001 - AFEE01000061	wgs
302	Staphylococcus aureus	21193	AFEG01000001 - AFEG01000028	wgs
303	Staphylococcus aureus	21194	AGTU01000001 - AGTU01000229	wgs
304	Staphylococcus aureus	21195	AFTM01000001 - AFTM01000054	wgs
305	Staphylococcus aureus	21196	ANAL01000001 - ANAL01000078	wgs
306	Staphylococcus aureus	21200	AFTN01000001 - AFTN01000029	wgs
307	Staphylococcus aureus	21201	AFTO01000001 - AFTO01000046	wgs
308	Staphylococcus aureus	21202	AGRO01000001 - AGRO01000078	wgs
309	Staphylococcus aureus	21205	JHUH01000001 - JHUH01000059	wgs
310	Staphylococcus aureus	21209	AGRP01000001 - AGRP01000095	wgs
311	Staphylococcus aureus	21230	JHPS01000001 - JHPS01000075	wgs
312	Staphylococcus aureus	21232	AGTY01000001 - AGTY01000053	wgs
313	Staphylococcus aureus	21235	AFTQ01000001 - AFTQ01000079	wgs
314	Staphylococcus aureus	21236	ANAK01000001 - ANAK01000067	wgs
315	Staphylococcus aureus	21239	JHPT01000001 - JHPT01000060	wgs
316	Staphylococcus aureus	21251	JHTW01000001 - JHTW01000062	wgs
317	Staphylococcus aureus	21252	AHJV01000001 - AHJV01000057	wgs
318	Staphylococcus aureus	21259	AFTS01000001 - AFTS01000035	wgs
319	Staphylococcus aureus	21262	AHJW01000001 - AHJW01000066	wgs
320	Staphylococcus aureus	21264	AHJX01000001 - AHJX01000056	wgs
321	Staphylococcus aureus	21266	AFTT01000001 - AFTT01000027	wgs
322	Staphylococcus aureus	21267	JHPU01000001 - JHPU01000047	wgs
323	Staphylococcus aureus	21269	AFTU01000001 - AFTU01000058	wgs
324	Staphylococcus aureus	21272	AHJY01000001 - AHJY01000035	wgs
325	Staphylococcus aureus	21275	JHPV01000001 - JHPV01000048	wgs
326	Staphylococcus aureus	21282	AMPF01000001 - AMPF01000095	wgs
327	Staphylococcus aureus	21283	AHJZ01000001 - AHJZ01000120	wgs
328	Staphylococcus aureus	21304	JHPW01000001 - JHPW01000038	wgs
329	Staphylococcus aureus	21305	AFNO01000001 - AFNO01000038	wgs
330	Staphylococcus aureus	21310	AFNP01000001 - AFNP01000070	wgs
331	Staphylococcus aureus	21311	JHPX01000001 - JHPX01000059	wgs
332	Staphylococcus aureus	21314	JHPY01000001 - JHPY01000025	wgs
333	Staphylococcus aureus	21318	AFNQ01000001 - AFNQ01000074	wgs
334	Staphylococcus aureus	21320	JHTX01000001 - JHTX01000058	wgs
335	Staphylococcus aureus	21321	JHTY01000001 - JHTY01000090	wgs
336	Staphylococcus aureus	21331	AGTV01000001 - AGTV01000040	wgs
337	Staphylococcus aureus	21333	AHKA01000001 - AHKA01000050	wgs
338	Staphylococcus aureus	21334	AGTW01000001 - AGTW01000044	wgs
339	Staphylococcus aureus	21337	JHPZ01000001 - JHPZ01000073	wgs
340	Staphylococcus aureus	21338	JHQA01000001 - JHQA01000032	wgs
341	Staphylococcus aureus	21340	AGTX01000001 - AGTX01000048	wgs
342	Staphylococcus aureus	21342	AHKU01000001 - AHKU01000108	wgs
343	Staphylococcus aureus	21343	AHKV01000001 - AHKV01000061	wgs
344	Staphylococcus aureus	21345	AHKW01000001 - AHKW01000067	wgs
345	Staphylococcus aureus	218_SAUR	JVPO01000001 - JVPO01000213	wgs
346	Staphylococcus aureus	22(2K81-5)	JJBX01000001 - JJBX01000056	wgs
347	Staphylococcus aureus	22825	KK220842 - KK220876	wgs
348	Staphylococcus aureus	22835	KK220877 - KK220909	wgs
349	Staphylococcus aureus	22837	KK220910 - KK220946	wgs
350	Staphylococcus aureus	22838	KK220947 - KK220979	wgs
351	Staphylococcus aureus	22841	KK220980 - KK221006	wgs
352	Staphylococcus aureus	22843	KK221007 - KK221045	wgs
353	Staphylococcus aureus	22846	KK221046 - KK221077	wgs
354	Staphylococcus aureus	229_SAUR	JVPF01000001 - JVPF01000118	wgs
355	Staphylococcus aureus	22P79	KK221078 - KK221115	wgs
356	Staphylococcus aureus	23237	KK221116 - KK221148	wgs
357	Staphylococcus aureus	2393-15	JJBN01000001 - JJBN01000039	wgs
358	Staphylococcus aureus	2393-19	JJBM01000001 - JJBM01000036	wgs
359	Staphylococcus aureus	2395_USA500	CP007499 - CP007500	complete
360	Staphylococcus aureus	23_SAUR	JVPE01000001 - JVPE01000090	wgs
361	Staphylococcus aureus	245_SAUR	JVOP01000001 - JVOP01000120	wgs
362	Staphylococcus aureus	25(2889)	KK221218 - KK221252	wgs
363	Staphylococcus aureus	251_SAUR	JVOI01000001 - JVOI01000179	wgs
364	Staphylococcus aureus	256_SAUR	JVOD01000001 - JVOD01000094	wgs
365	Staphylococcus aureus	2588STDY5514607	CYJN01000001 - CYJN01000022	wgs
366	Staphylococcus aureus	2588STDY5627518	CYKC01000001 - CYKC01000076	wgs
367	Staphylococcus aureus	2588STDY5627519	CYJY01000001 - CYJY01000021	wgs
368	Staphylococcus aureus	2588STDY5627524	CYJG01000001 - CYJG01000019	wgs
369	Staphylococcus aureus	2588STDY5627526	CYJU01000001 - CYJU01000027	wgs
370	Staphylococcus aureus	2588STDY5627527	CYKA01000001 - CYKA01000034	wgs
371	Staphylococcus aureus	2588STDY5627528	CYII01000001 - CYII01000023	wgs
372	Staphylococcus aureus	2588STDY5627533	CYJJ01000001 - CYJJ01000019	wgs
373	Staphylococcus aureus	2588STDY5627534	CYJS01000001 - CYJS01000028	wgs
374	Staphylococcus aureus	2588STDY5627537	CYJB01000001 - CYJB01000024	wgs
375	Staphylococcus aureus	2588STDY5627542	CYJO01000001 - CYJO01000030	wgs
376	Staphylococcus aureus	2588STDY5627545	CYIX01000001 - CYIX01000018	wgs
377	Staphylococcus aureus	2588STDY5627546	CYJW01000001 - CYJW01000024	wgs
378	Staphylococcus aureus	2588STDY5627551	CYJM01000001 - CYJM01000028	wgs
379	Staphylococcus aureus	2588STDY5627554	CYJR01000001 - CYJR01000023	wgs
380	Staphylococcus aureus	2588STDY5627558	CYJF01000001 - CYJF01000019	wgs
381	Staphylococcus aureus	2588STDY5627563	CYJX01000001 - CYJX01000030	wgs
382	Staphylococcus aureus	2588STDY5627566	CYJT01000001 - CYJT01000020	wgs
383	Staphylococcus aureus	2588STDY5627569	CYJI01000001 - CYJI01000019	wgs
384	Staphylococcus aureus	2588STDY5627570	CYIN01000001 - CYIN01000023	wgs
385	Staphylococcus aureus	2588STDY5627573	CYIL01000001 - CYIL01000019	wgs
386	Staphylococcus aureus	2588STDY5627574	CYIJ01000001 - CYIJ01000020	wgs
387	Staphylococcus aureus	2588STDY5627575	CYIO01000001 - CYIO01000023	wgs
388	Staphylococcus aureus	2588STDY5627576	CYJH01000001 - CYJH01000017	wgs
389	Staphylococcus aureus	2588STDY5627584	CYJV01000001 - CYJV01000026	wgs
390	Staphylococcus aureus	2588STDY5627587	CYJA01000001 - CYJA01000021	wgs
391	Staphylococcus aureus	2588STDY5627588	CYJC01000001 - CYJC01000016	wgs
392	Staphylococcus aureus	2588STDY5627590	CYIM01000001 - CYIM01000027	wgs
393	Staphylococcus aureus	2588STDY5627594	CYIQ01000001 - CYIQ01000021	wgs
394	Staphylococcus aureus	2588STDY5627595	CYJD01000001 - CYJD01000018	wgs
395	Staphylococcus aureus	2588STDY5627599	CYJE01000001 - CYJE01000027	wgs
396	Staphylococcus aureus	2588STDY5627600	CYIP01000001 - CYIP01000018	wgs
397	Staphylococcus aureus	2588STDY5627601	CYIR01000001 - CYIR01000046	wgs
398	Staphylococcus aureus	2588STDY5627603	CYIH01000001 - CYIH01000018	wgs
399	Staphylococcus aureus	2588STDY5627605	CYIZ01000001 - CYIZ01000018	wgs
400	Staphylococcus aureus	2588STDY5627606	CYIK01000001 - CYIK01000020	wgs
401	Staphylococcus aureus	2588STDY5627607	CYJQ01000001 - CYJQ01000021	wgs
402	Staphylococcus aureus	2588STDY5627608	CYIU01000001 - CYIU01000022	wgs
403	Staphylococcus aureus	2588STDY5627610	CYJP01000001 - CYJP01000026	wgs
404	Staphylococcus aureus	2588STDY5747520	CYJL01000001 - CYJL01000022	wgs
405	Staphylococcus aureus	2588STDY5747536	CYIS01000001 - CYIS01000017	wgs
406	Staphylococcus aureus	2588STDY5747542	CYJZ01000001 - CYJZ01000034	wgs
407	Staphylococcus aureus	2588STDY5747941	CYLC01000001 - CYLC01000021	wgs
408	Staphylococcus aureus	2588STDY5747949	CYLE01000001 - CYLE01000019	wgs
409	Staphylococcus aureus	2588STDY5747973	CYLD01000001 - CYLD01000027	wgs
410	Staphylococcus aureus	2588STDY5748011	CYIY01000001 - CYIY01000015	wgs
411	Staphylococcus aureus	2588STDY5748019	CYJK01000001 - CYJK01000019	wgs
412	Staphylococcus aureus	2588STDY5748027	CYIW01000001 - CYIW01000016	wgs
413	Staphylococcus aureus	2588STDY5748035	CYIV01000001 - CYIV01000014	wgs
414	Staphylococcus aureus	2588STDY5748043	CYIT01000001 - CYIT01000021	wgs
415	Staphylococcus aureus	2588STDY5748053	CYKB01000001 - CYKB01000017	wgs
416	Staphylococcus aureus	2588STDY5748061	CYKD01000001 - CYKD01000012	wgs
417	Staphylococcus aureus	2588STDY5748069	CYKE01000001 - CYKE01000014	wgs
418	Staphylococcus aureus	2588STDY5748077	CYKF01000001 - CYKF01000014	wgs
419	Staphylococcus aureus	2588STDY5748102	CYKY01000001 - CYKY01000015	wgs
420	Staphylococcus aureus	2588STDY5748114	CYKI01000001 - CYKI01000025	wgs
421	Staphylococcus aureus	2588STDY5748115	CYKG01000001 - CYKG01000014	wgs
422	Staphylococcus aureus	2588STDY5748116	CYKJ01000001 - CYKJ01000023	wgs
423	Staphylococcus aureus	2588STDY5748117	CYKR01000001 - CYKR01000034	wgs
424	Staphylococcus aureus	2588STDY5748123	CYKO01000001 - CYKO01000022	wgs
425	Staphylococcus aureus	2588STDY5748124	CYKM01000001 - CYKM01000020	wgs
426	Staphylococcus aureus	2588STDY5748130	CYKN01000001 - CYKN01000016	wgs
427	Staphylococcus aureus	2588STDY5748132	CYKP01000001 - CYKP01000030	wgs
428	Staphylococcus aureus	2588STDY5748138	CYKK01000001 - CYKK01000016	wgs
429	Staphylococcus aureus	2588STDY5748139	CYKL01000001 - CYKL01000014	wgs
430	Staphylococcus aureus	2588STDY5748146	CYKQ01000001 - CYKQ01000017	wgs
431	Staphylococcus aureus	2588STDY5748149	CYKV01000001 - CYKV01000037	wgs
432	Staphylococcus aureus	2588STDY5748154	CYKS01000001 - CYKS01000017	wgs
433	Staphylococcus aureus	2588STDY5748155	CYKU01000001 - CYKU01000016	wgs
434	Staphylococcus aureus	2588STDY5748156	CYKW01000001 - CYKW01000022	wgs
435	Staphylococcus aureus	2588STDY5748164	CYKT01000001 - CYKT01000012	wgs
436	Staphylococcus aureus	2588STDY5748178	CYKX01000001 - CYKX01000016	wgs
437	Staphylococcus aureus	2588STDY5748186	CYKZ01000001 - CYKZ01000018	wgs
438	Staphylococcus aureus	2588STDY5748187	CYLA01000001 - CYLA01000026	wgs
439	Staphylococcus aureus	2588STDY5748188	CYLB01000001 - CYLB01000013	wgs
440	Staphylococcus aureus	2588STDY5748297	CYLF01000001 - CYLF01000025	wgs
441	Staphylococcus aureus	2588STDY5748305	CYLH01000001 - CYLH01000038	wgs
442	Staphylococcus aureus	2588STDY5748313	CYLG01000001 - CYLG01000029	wgs
443	Staphylococcus aureus	2588STDY5748328	CYLJ01000001 - CYLJ01000029	wgs
444	Staphylococcus aureus	2588STDY5748344	CYLI01000001 - CYLI01000031	wgs
445	Staphylococcus aureus	2588STDY5748352	CYLK01000001 - CYLK01000027	wgs
446	Staphylococcus aureus	2588STDY5748360	CYLL01000001 - CYLL01000029	wgs
447	Staphylococcus aureus	2588STDY5748368	CYLO01000001 - CYLO01000027	wgs
448	Staphylococcus aureus	2588STDY5748385	CYLS01000001 - CYLS01000021	wgs
449	Staphylococcus aureus	2588STDY5748417	CYLP01000001 - CYLP01000020	wgs
450	Staphylococcus aureus	2588STDY5748432	CYLM01000001 - CYLM01000023	wgs
451	Staphylococcus aureus	2588STDY5748448	CYLT01000001 - CYLT01000029	wgs
452	Staphylococcus aureus	2588STDY5748456	CYLN01000001 - CYLN01000022	wgs
453	Staphylococcus aureus	2588STDY5748481	CYLW01000001 - CYLW01000022	wgs
454	Staphylococcus aureus	2588STDY5748488	CYLU01000001 - CYLU01000020	wgs
455	Staphylococcus aureus	2588STDY5748489	CYLV01000001 - CYLV01000021	wgs
456	Staphylococcus aureus	2588STDY5748496	CYLQ01000001 - CYLQ01000016	wgs
457	Staphylococcus aureus	2588STDY5748497	CYLX01000001 - CYLX01000021	wgs
458	Staphylococcus aureus	2588STDY5748506	CYLR01000001 - CYLR01000015	wgs
459	Staphylococcus aureus	2588STDY5748512	CYLY01000001 - CYLY01000021	wgs
460	Staphylococcus aureus	2588STDY5748520	CYLZ01000001 - CYLZ01000020	wgs
461	Staphylococcus aureus	2588STDY5748528	CYMA01000001 - CYMA01000018	wgs
462	Staphylococcus aureus	2588STDY5748530	CYMB01000001 - CYMB01000021	wgs
463	Staphylococcus aureus	2588STDY5748537	CYPB01000001 - CYPB01000014	wgs
464	Staphylococcus aureus	2588STDY5748538	CYPK01000001 - CYPK01000020	wgs
465	Staphylococcus aureus	2588STDY5748552	CYPP01000001 - CYPP01000018	wgs
466	Staphylococcus aureus	2588STDY5748560	CYPN01000001 - CYPN01000015	wgs
467	Staphylococcus aureus	2588STDY5748581	CYMG01000001 - CYMG01000018	wgs
468	Staphylococcus aureus	2588STDY5748589	CYPE01000001 - CYPE01000020	wgs
469	Staphylococcus aureus	2588STDY5748604	CYPI01000001 - CYPI01000021	wgs
470	Staphylococcus aureus	2588STDY5748608	CYPD01000001 - CYPD01000022	wgs
471	Staphylococcus aureus	2588STDY5748609	CYPC01000001 - CYPC01000017	wgs
472	Staphylococcus aureus	2588STDY5748613	CYPG01000001 - CYPG01000015	wgs
473	Staphylococcus aureus	2588STDY5748617	CYPJ01000001 - CYPJ01000018	wgs
474	Staphylococcus aureus	2588STDY5748629	CYMC01000001 - CYMC01000022	wgs
475	Staphylococcus aureus	2588STDY5748631	CYPL01000001 - CYPL01000018	wgs
476	Staphylococcus aureus	2588STDY5748637	CYPF01000001 - CYPF01000032	wgs
477	Staphylococcus aureus	2588STDY5748639	CYPQ01000001 - CYPQ01000017	wgs
478	Staphylococcus aureus	2588STDY5748640	CYPO01000001 - CYPO01000019	wgs
479	Staphylococcus aureus	2588STDY5748644	CYPM01000001 - CYPM01000018	wgs
480	Staphylococcus aureus	2588STDY5748647	CYMD01000001 - CYMD01000013	wgs
481	Staphylococcus aureus	2588STDY5748648	CYME01000001 - CYME01000020	wgs
482	Staphylococcus aureus	2588STDY5748652	CYMF01000001 - CYMF01000019	wgs
483	Staphylococcus aureus	2588STDY5748656	CYMJ01000001 - CYMJ01000022	wgs
484	Staphylococcus aureus	2588STDY5748664	CYMH01000001 - CYMH01000018	wgs
485	Staphylococcus aureus	2588STDY5748670	CYML01000001 - CYML01000023	wgs
486	Staphylococcus aureus	2588STDY5748674	CYMX01000001 - CYMX01000023	wgs
487	Staphylococcus aureus	2588STDY5748679	CYMS01000001 - CYMS01000068	wgs
488	Staphylococcus aureus	2588STDY5748680	CYMK01000001 - CYMK01000018	wgs
489	Staphylococcus aureus	2588STDY5748687	CYMI01000001 - CYMI01000015	wgs
490	Staphylococcus aureus	2588STDY5748688	CYMM01000001 - CYMM01000020	wgs
491	Staphylococcus aureus	2588STDY5748690	CYMN01000001 - CYMN01000020	wgs
492	Staphylococcus aureus	2588STDY5748695	CYPH01000001 - CYPH01000022	wgs
493	Staphylococcus aureus	2588STDY5748696	CYMP01000001 - CYMP01000021	wgs
494	Staphylococcus aureus	2588STDY5748702	CYMO01000001 - CYMO01000019	wgs
495	Staphylococcus aureus	2588STDY5748703	CYMQ01000001 - CYMQ01000020	wgs
496	Staphylococcus aureus	2588STDY5748704	CYMR01000001 - CYMR01000020	wgs
497	Staphylococcus aureus	2588STDY5748711	CYMY01000001 - CYMY01000024	wgs
498	Staphylococcus aureus	2588STDY5748718	CYMT01000001 - CYMT01000021	wgs
499	Staphylococcus aureus	2588STDY5748726	CYMV01000001 - CYMV01000021	wgs
500	Staphylococcus aureus	2588STDY5748727	CYMU01000001 - CYMU01000019	wgs
501	Staphylococcus aureus	2588STDY5748735	CYMW01000001 - CYMW01000020	wgs
502	Staphylococcus aureus	2588STDY5748737	CYMZ01000001 - CYMZ01000018	wgs
503	Staphylococcus aureus	2588STDY5748742	CYNA01000001 - CYNA01000018	wgs
504	Staphylococcus aureus	2588STDY5748743	CYNB01000001 - CYNB01000019	wgs
505	Staphylococcus aureus	2588STDY5748750	CYNC01000001 - CYNC01000025	wgs
506	Staphylococcus aureus	2588STDY5748751	CYND01000001 - CYND01000017	wgs
507	Staphylococcus aureus	2588STDY5748758	CYNE01000001 - CYNE01000018	wgs
508	Staphylococcus aureus	2588STDY5748759	CYNG01000001 - CYNG01000023	wgs
509	Staphylococcus aureus	2588STDY5748761	CYNH01000001 - CYNH01000022	wgs
510	Staphylococcus aureus	2588STDY5748790	CYNF01000001 - CYNF01000017	wgs
511	Staphylococcus aureus	2588STDY5748853	CYNJ01000001 - CYNJ01000020	wgs
512	Staphylococcus aureus	2588STDY5748861	CYNO01000001 - CYNO01000019	wgs
513	Staphylococcus aureus	2588STDY5748867	CYOO01000001 - CYOO01000014	wgs
514	Staphylococcus aureus	2588STDY5748872	CYNK01000001 - CYNK01000021	wgs
515	Staphylococcus aureus	2588STDY5748873	CYNI01000001 - CYNI01000018	wgs
516	Staphylococcus aureus	2588STDY5748874	CYNL01000001 - CYNL01000023	wgs
517	Staphylococcus aureus	2588STDY5748881	CYNP01000001 - CYNP01000047	wgs
518	Staphylococcus aureus	2588STDY5748882	CYNM01000001 - CYNM01000024	wgs
519	Staphylococcus aureus	2588STDY5748883	CYNN01000001 - CYNN01000030	wgs
520	Staphylococcus aureus	2588STDY5748888	CYNT01000001 - CYNT01000025	wgs
521	Staphylococcus aureus	2588STDY5748890	CYNQ01000001 - CYNQ01000016	wgs
522	Staphylococcus aureus	2588STDY5748891	CYNR01000001 - CYNR01000021	wgs
523	Staphylococcus aureus	2588STDY5748898	CYNS01000001 - CYNS01000033	wgs
524	Staphylococcus aureus	2588STDY5748904	CYNU01000001 - CYNU01000023	wgs
525	Staphylococcus aureus	2588STDY5748906	CYNX01000001 - CYNX01000063	wgs
526	Staphylococcus aureus	2588STDY5748908	CYNV01000001 - CYNV01000019	wgs
527	Staphylococcus aureus	2588STDY5748909	CYNW01000001 - CYNW01000019	wgs
528	Staphylococcus aureus	2588STDY5748912	CYNY01000001 - CYNY01000020	wgs
529	Staphylococcus aureus	2588STDY5748913	CYNZ01000001 - CYNZ01000020	wgs
530	Staphylococcus aureus	2588STDY5748914	CYOB01000001 - CYOB01000015	wgs
531	Staphylococcus aureus	2588STDY5748917	CYOA01000001 - CYOA01000017	wgs
532	Staphylococcus aureus	2588STDY5748920	CYOD01000001 - CYOD01000023	wgs
533	Staphylococcus aureus	2588STDY5748925	CYOF01000001 - CYOF01000017	wgs
534	Staphylococcus aureus	2588STDY5748928	CYOC01000001 - CYOC01000025	wgs
535	Staphylococcus aureus	2588STDY5748930	CYOH01000001 - CYOH01000020	wgs
536	Staphylococcus aureus	2588STDY5748933	CYOE01000001 - CYOE01000015	wgs
537	Staphylococcus aureus	2588STDY5748940	CYOG01000001 - CYOG01000019	wgs
538	Staphylococcus aureus	2588STDY5748941	CYOK01000001 - CYOK01000039	wgs
539	Staphylococcus aureus	2588STDY5748945	CYOI01000001 - CYOI01000023	wgs
540	Staphylococcus aureus	2588STDY5748946	CYOJ01000001 - CYOJ01000018	wgs
541	Staphylococcus aureus	2588STDY5748948	CYOM01000001 - CYOM01000016	wgs
542	Staphylococcus aureus	2588STDY5748949	CYOL01000001 - CYOL01000025	wgs
543	Staphylococcus aureus	2588STDY5748954	CYOP01000001 - CYOP01000022	wgs
544	Staphylococcus aureus	2588STDY5763864	CYON01000001 - CYON01000019	wgs
545	Staphylococcus aureus	2588STDY5763872	CYOS01000001 - CYOS01000024	wgs
546	Staphylococcus aureus	2588STDY5763876	CYOQ01000001 - CYOQ01000017	wgs
547	Staphylococcus aureus	2588STDY5763888	CYOR01000001 - CYOR01000024	wgs
548	Staphylococcus aureus	2588STDY5763896	CYOT01000001 - CYOT01000026	wgs
549	Staphylococcus aureus	2588STDY5763904	CYOU01000001 - CYOU01000023	wgs
550	Staphylococcus aureus	2588STDY5763934	CYOW01000001 - CYOW01000019	wgs
551	Staphylococcus aureus	2588STDY5763951	CYOV01000001 - CYOV01000025	wgs
552	Staphylococcus aureus	2588STDY5763984	CYOX01000001 - CYOX01000029	wgs
553	Staphylococcus aureus	2588STDY5764007	CYOY01000001 - CYOY01000017	wgs
554	Staphylococcus aureus	2588STDY5764014	CYOZ01000001 - CYOZ01000027	wgs
555	Staphylococcus aureus	2588STDY5764016	CYPA01000001 - CYPA01000020	wgs
556	Staphylococcus aureus	25b_MRSA	CP010299	complete
557	Staphylococcus aureus	266_SAUR	JVNR01000001 - JVNR01000120	wgs
558	Staphylococcus aureus	269_SAUR	JVNO01000001 - JVNO01000070	wgs
559	Staphylococcus aureus	26b_MRSA	CP010298	complete
560	Staphylococcus aureus	278_SAUR	JVNF01000001 - JVNF01000082	wgs
561	Staphylococcus aureus	27999-3	JJBK01000001 - JJBK01000041	wgs
562	Staphylococcus aureus	27b_MRSA	CP010300	complete
563	Staphylococcus aureus	28(18S1K13-24-05)	JJBJ01000001 - JJBJ01000058	wgs
564	Staphylococcus aureus	28(3K2-5)	JJBI01000001 - JJBI01000046	wgs
565	Staphylococcus aureus	29b_MRSA	CP010295	complete
566	Staphylococcus aureus	302	LNOR01000001 - LNOR01000568	wgs
567	Staphylococcus aureus	31b_MRSA	CP010296	complete
568	Staphylococcus aureus	326_SAUR	JVLM01000001 - JVLM01000107	wgs
569	Staphylococcus aureus	327	JQGQ01000001 - JQGQ01000107	wgs
570	Staphylococcus aureus	333	ALWF01000001 - ALWF01000054	wgs
571	Staphylococcus aureus	337	JQIZ01000001 - JQIZ01000095	wgs
572	Staphylococcus aureus	33b	CP010297	complete
573	Staphylococcus aureus	346	JQNU01000001 - JQNU01000168	wgs
574	Staphylococcus aureus	36P1	KK221346 - KK221377	wgs
575	Staphylococcus aureus	36P5	KK221378 - KK221405	wgs
576	Staphylococcus aureus	37(18S2S5-05)	JJBF01000001 - JJBF01000056	wgs
577	Staphylococcus aureus	370.07	CUAE01000001 - CUAE01000031	wgs
578	Staphylococcus aureus	394_SAUR	JVIV01000001 - JVIV01000087	wgs
579	Staphylococcus aureus	3957	AOFU01000001 - AOFU01000043	wgs
580	Staphylococcus aureus	3989	ALWH01000001 - ALWH01000043	wgs
581	Staphylococcus aureus	403.02	CTZU01000001 - CTZU01000023	wgs
582	Staphylococcus aureus	40P10	KK221460 - KK221495	wgs
583	Staphylococcus aureus	40P5_1_1	KK221496 - KK221541	wgs
584	Staphylococcus aureus	434.07	CTZQ01000001 - CTZQ01000037	wgs
585	Staphylococcus aureus	43P3	KK221542 - KK221562	wgs
586	Staphylococcus aureus	43P8	KK221563 - KK221587	wgs
587	Staphylococcus aureus	44(2608)	KK221588 - KK221632	wgs
588	Staphylococcus aureus	45(2607)	JJAZ01000001 - JJAZ01000049	wgs
589	Staphylococcus aureus	46_SAUR	JVGF01000001 - JVGF01000069	wgs
590	Staphylococcus aureus	478_SAUR	JVFO01000001 - JVFO01000076	wgs
591	Staphylococcus aureus	47P5	KK221633 - KK221670	wgs
592	Staphylococcus aureus	47P9	KK221671 - KK221709	wgs
593	Staphylococcus aureus	484_SAUR	JVFH01000001 - JVFH01000162	wgs
594	Staphylococcus aureus	49_SAUR	JVFC01000001 - JVFC01000059	wgs
595	Staphylococcus aureus	502A(RN6607)	CP007454 - CP007455	complete
596	Staphylococcus aureus	505_SAUR	JVEM01000001 - JVEM01000052	wgs
597	Staphylococcus aureus	510_SAUR	JVEG01000001 - JVEG01000114	wgs
598	Staphylococcus aureus	511_SAUR	JVEF01000001 - JVEF01000099	wgs
599	Staphylococcus aureus	519_SAUR	JVDX01000001 - JVDX01000118	wgs
600	Staphylococcus aureus	51S	JSAJ01000001 - JSAJ01000062	wgs
601	Staphylococcus aureus	53180-1	JJAW01000001 - JJAW01000042	wgs
602	Staphylococcus aureus	54_SAUR	JVDA01000001 - JVDA01000099	wgs
603	Staphylococcus aureus	55/2053	CP002388 - CP002389	complete
604	Staphylococcus aureus	558_SAUR	JVCF01000001 - JVCF01000040	wgs
605	Staphylococcus aureus	55_SAUR	JVCO01000001 - JVCO01000058	wgs
606	Staphylococcus aureus	561_SAUR	JVCB01000001 - JVCB01000060	wgs
607	Staphylococcus aureus	5670-1	JJAV01000001 - JJAV01000040	wgs
608	Staphylococcus aureus	56824-10	JJAU01000001 - JJAU01000060	wgs
609	Staphylococcus aureus	56824-15	JJAT01000001 - JJAT01000036	wgs
610	Staphylococcus aureus	56824-2	JJAS01000001 - JJAS01000037	wgs
611	Staphylococcus aureus	56824-21	JJAR01000001 - JJAR01000048	wgs
612	Staphylococcus aureus	56824-5	JJAQ01000001 - JJAQ01000035	wgs
613	Staphylococcus aureus	56824-7	JJAP01000001 - JJAP01000039	wgs
614	Staphylococcus aureus	56864-11	JJAO01000001 - JJAO01000067	wgs
615	Staphylococcus aureus	571_SAUR	JVBP01000001 - JVBP01000098	wgs
616	Staphylococcus aureus	573_SAUR	JVBM01000001 - JVBM01000091	wgs
617	Staphylococcus aureus	57_SAUR	JVBR01000001 - JVBR01000096	wgs
618	Staphylococcus aureus	58-424	GG749054 - GG749076	wgs
619	Staphylococcus aureus	586_SAUR	JVBB01000001 - JVBB01000147	wgs
620	Staphylococcus aureus	602_SAUR	JVAL01000001 - JVAL01000223	wgs
621	Staphylococcus aureus	605_SAUR	JVAJ01000001 - JVAJ01000082	wgs
622	Staphylococcus aureus	63-D10	JJAN01000001 - JJAN01000045	wgs
623	Staphylococcus aureus	65-1322	GG700559 - GG700573	wgs
624	Staphylococcus aureus	664.rep2_SAUR	JUXY01000001 - JUXY01000040	wgs
625	Staphylococcus aureus	6665-5	JJAM01000001 - JJAM01000033	wgs
626	Staphylococcus aureus	669_SAUR	JUXU01000001 - JUXU01000322	wgs
627	Staphylococcus aureus	674_SAUR	JUXQ01000001 - JUXQ01000162	wgs
628	Staphylococcus aureus	676_SAUR	JUXO01000001 - JUXO01000158	wgs
629	Staphylococcus aureus	68-397	GG700574 - GG700596	wgs
630	Staphylococcus aureus	6850	CP006706	complete
631	Staphylococcus aureus	693_SAUR	JUWV01000001 - JUWV01000178	wgs
632	Staphylococcus aureus	69_SAUR	JUWZ01000001 - JUWZ01000098	wgs
633	Staphylococcus aureus	7-B-1	JJAJ01000001 - JJAJ01000069	wgs
634	Staphylococcus aureus	70_SAUR	JUWO01000001 - JUWO01000098	wgs
635	Staphylococcus aureus	71193	CP003045	complete
636	Staphylococcus aureus	712181	CTZV01000001 - CTZV01000030	wgs
637	Staphylococcus aureus	714_SAUR	JUVZ01000001 - JUVZ01000171	wgs
638	Staphylococcus aureus	717_SAUR	JUVW01000001 - JUVW01000303	wgs
639	Staphylococcus aureus	71A_S11	CP010940	complete
640	Staphylococcus aureus	721_SAUR	JUVS01000001 - JUVS01000139	wgs
641	Staphylococcus aureus	723.07	CTZR01000001 - CTZR01000032	wgs
642	Staphylococcus aureus	729192	CTZX01000001 - CTZX01000032	wgs
643	Staphylococcus aureus	72_SAUR	JUVU01000001 - JUVU01000071	wgs
644	Staphylococcus aureus	75	JZIO01000001 - JZIO01000026	wgs
645	Staphylococcus aureus	75495-3	JJAL01000001 - JJAL01000047	wgs
646	Staphylococcus aureus	756_SAUR	JUUG01000001 - JUUG01000121	wgs
647	Staphylococcus aureus	76669-6	JJAK01000001 - JJAK01000040	wgs
648	Staphylococcus aureus	78_SAUR	JUTG01000001 - JUTG01000058	wgs
649	Staphylococcus aureus	79_S10	CP010944	complete
650	Staphylococcus aureus	807_SAUR	JUSB01000001 - JUSB01000092	wgs
651	Staphylococcus aureus	81070	KK222228 - KK222270	wgs
652	Staphylococcus aureus	810_SAUR	JURY01000001 - JURY01000166	wgs
653	Staphylococcus aureus	814_SAUR	JURU01000001 - JURU01000097	wgs
654	Staphylococcus aureus	815_SAUR	JURT01000001 - JURT01000123	wgs
655	Staphylococcus aureus	81629	JJAH01000001 - JJAH01000049	wgs
656	Staphylococcus aureus	81_SAUR	JURZ01000001 - JURZ01000070	wgs
657	Staphylococcus aureus	82_SAUR	JURO01000001 - JURO01000069	wgs
658	Staphylococcus aureus	84069-2	JJAG01000001 - JJAG01000035	wgs
659	Staphylococcus aureus	84_SAUR	JURB01000001 - JURB01000098	wgs
660	Staphylococcus aureus	86770-7	JJAF01000001 - JJAF01000041	wgs
661	Staphylococcus aureus	87807-1	JJAE01000001 - JJAE01000033	wgs
662	Staphylococcus aureus	87807-11	JJAD01000001 - JJAD01000048	wgs
663	Staphylococcus aureus	87807-12	JJAC01000001 - JJAC01000045	wgs
664	Staphylococcus aureus	87807-16	JJAB01000001 - JJAB01000039	wgs
665	Staphylococcus aureus	87807-9	JJAA01000001 - JJAA01000033	wgs
666	Staphylococcus aureus	880	CM002749 - KK240934	wgs
667	Staphylococcus aureus	88088-1	JIZZ01000001 - JIZZ01000048	wgs
668	Staphylococcus aureus	88088-2	JIZY01000001 - JIZY01000046	wgs
669	Staphylococcus aureus	9	JZIN01000001 - JZIN01000031	wgs
670	Staphylococcus aureus	90/10685	CUBM01000001 - CUBM01000027	wgs
671	Staphylococcus aureus	90/9576	CUAV01000001 - CUAV01000036	wgs
672	Staphylococcus aureus	91/10312	CUAP01000001 - CUAP01000027	wgs
673	Staphylococcus aureus	91/10759	CUBK01000001 - CUBK01000026	wgs
674	Staphylococcus aureus	91/10795	CUAS01000001 - CUAS01000029	wgs
675	Staphylococcus aureus	91/10977	CUAR01000001 - CUAR01000028	wgs
676	Staphylococcus aureus	91/10982	CUBF01000001 - CUBF01000028	wgs
677	Staphylococcus aureus	91/11046	CUBE01000001 - CUBE01000027	wgs
678	Staphylococcus aureus	91/11452	CUBJ01000001 - CUBJ01000027	wgs
679	Staphylococcus aureus	91/11785	CUAT01000001 - CUAT01000036	wgs
680	Staphylococcus aureus	91/5368	CUBH01000001 - CUBH01000031	wgs
681	Staphylococcus aureus	91/5370	CUBG01000001 - CUBG01000027	wgs
682	Staphylococcus aureus	917	KN715978 - KN716029	wgs
683	Staphylococcus aureus	921.07	CTZT01000001 - CTZT01000041	wgs
684	Staphylococcus aureus	922_SAUR	JUNM01000001 - JUNM01000168	wgs
685	Staphylococcus aureus	93/3696	CUAO01000001 - CUAO01000024	wgs
686	Staphylococcus aureus	93/3697	CUAZ01000001 - CUAZ01000028	wgs
687	Staphylococcus aureus	930.02	CUAI01000001 - CUAI01000030	wgs
688	Staphylococcus aureus	930918-3	ABFA01000001 - ABFA01000736	wgs
689	Staphylococcus aureus	937_SAUR	JUMW01000001 - JUMW01000176	wgs
690	Staphylococcus aureus	93b_S9	CP010952	complete
691	Staphylococcus aureus	950_SAUR	JUMI01000001 - JUMI01000175	wgs
692	Staphylococcus aureus	954_SAUR	JUME01000001 - JUME01000141	wgs
693	Staphylococcus aureus	955_SAUR	JUMD01000001 - JUMD01000168	wgs
694	Staphylococcus aureus	956_SAUR	JUMC01000001 - JUMC01000127	wgs
695	Staphylococcus aureus	96-01678_H	CTTB01000001 - CTTB01000052	wgs
696	Staphylococcus aureus	975_SAUR	JULK01000001 - JULK01000134	wgs
697	Staphylococcus aureus	976_SAUR	JULJ01000001 - JULJ01000135	wgs
698	Staphylococcus aureus	98-10618	CTSF01000001 - CTSF01000046	wgs
699	Staphylococcus aureus	98-24344	CTSZ01000001 - CTSZ01000049	wgs
700	Staphylococcus aureus	98-26821	CTSJ01000001 - CTSJ01000078	wgs
701	Staphylococcus aureus	98.4823.X	CUCE01000001 - CUCE01000037	wgs
702	Staphylococcus aureus	99-06	LAMP01000001 - LAMP01000111	wgs
703	Staphylococcus aureus	99-48	LAMS01000001 - LAMS01000087	wgs
704	Staphylococcus aureus	99St18131	CUCG01000001 - CUCG01000033	wgs
705	Staphylococcus aureus	9P9	KK222610 - KK222640	wgs
706	Staphylococcus aureus	A017934/97	GG731495 - GG731514	wgs
707	Staphylococcus aureus	A09973/_97	CUBP01000001 - CUBP01000023	wgs
708	Staphylococcus aureus	A1	LDVC01000001 - LDVC01000135	wgs
709	Staphylococcus aureus	A10102	ACSO01000001 - ACSO01000045	wgs
710	Staphylococcus aureus	A187	JJON01000001 - JJON01000172	wgs
711	Staphylococcus aureus	A3	LDVD01000001 - LDVD01000141	wgs
712	Staphylococcus aureus	A4	LDVE01000001 - LDVE01000116	wgs
713	Staphylococcus aureus	A5	LDVF01000001 - LDVF01000135	wgs
714	Staphylococcus aureus	A5937	ACKC01000001 - ACKC01000032	wgs
715	Staphylococcus aureus	A5948	ACKD01000001 - ACKD01000065	wgs
716	Staphylococcus aureus	A6224	ACKE01000001 - ACKE01000049	wgs
717	Staphylococcus aureus	A6300	ACKF01000001 - ACKF01000049	wgs
718	Staphylococcus aureus	A69	JJOP01000001 - JJOP01000121	wgs
719	Staphylococcus aureus	A71	JJOO01000001 - JJOO01000139	wgs
720	Staphylococcus aureus	A8115	ACKG01000001 - ACKG01000038	wgs
721	Staphylococcus aureus	A8117	ACYO01000001 - ACYO01000032	wgs
722	Staphylococcus aureus	A8796	ADJJ01000001 - ADJJ01000098	wgs
723	Staphylococcus aureus	A8819	ADJK01000001 - ADJK01000048	wgs
724	Staphylococcus aureus	A900624	CM003164 - JXHT01000081	wgs
725	Staphylococcus aureus	A9299	ACKH01000001 - ACKH01000048	wgs
726	Staphylococcus aureus	A9635	ACKI01000001 - ACKI01000040	wgs
727	Staphylococcus aureus	A9719	ACKJ01000001 - ACKJ01000060	wgs
728	Staphylococcus aureus	A9754	ADJI01000001 - ADJI01000059	wgs
729	Staphylococcus aureus	A9763	ACKK01000001 - ACKK01000041	wgs
730	Staphylococcus aureus	A9765	ACSN01000001 - ACSN01000086	wgs
731	Staphylococcus aureus	A9781	ACKL01000001 - ACKL01000050	wgs
732	Staphylococcus aureus	AGEN6009	JBQV01000001 - JBQV01000020	wgs
733	Staphylococcus aureus	AGEN6010	JBQD01000001 - JBQD01000015	wgs
734	Staphylococcus aureus	AGEN6033	KI974722 - KI974745	wgs
735	Staphylococcus aureus	AGEN6042	KI978138 - KI978158	wgs
736	Staphylococcus aureus	AH1	CVOQ01000001 - CVOQ01000068	wgs
737	Staphylococcus aureus	AH2	CVOS01000001 - CVOS01000071	wgs
738	Staphylococcus aureus	AH3	CVOR01000001 - CVOR01000070	wgs
739	Staphylococcus aureus	AMMC6002	KI974959 - KI974969	wgs
740	Staphylococcus aureus	AMMC6003	KI974970 - KI974988	wgs
741	Staphylococcus aureus	AMMC6007	KI974989 - KI975034	wgs
742	Staphylococcus aureus	AMMC6008	KI975054 - KI975068	wgs
743	Staphylococcus aureus	AMMC6011	KI975035 - KI975053	wgs
744	Staphylococcus aureus	AMMC6012	KI975573 - KI975602	wgs
745	Staphylococcus aureus	AMMC6013	KI975525 - KI975541	wgs
746	Staphylococcus aureus	AMMC6014	KI975499 - KI975524	wgs
747	Staphylococcus aureus	AMMC6015	KI975484 - KI975498	wgs
748	Staphylococcus aureus	AMMC6040	KI973488 - KI973496	wgs
749	Staphylococcus aureus	AMMC6050	JBOA01000001 - JBOA01000022	wgs
750	Staphylococcus aureus	AMMC6051	KI973522 - KI973538	wgs
751	Staphylococcus aureus	AMMC6054	KI973710 - KI973725	wgs
752	Staphylococcus aureus	AMMC6068	KI974039 - KI974073	wgs
753	Staphylococcus aureus	AMMC6070	KI974524 - KI974538	wgs
754	Staphylococcus aureus	AMMC6071	KI974539 - KI974545	wgs
755	Staphylococcus aureus	AMMC6072	KI974546 - KI974558	wgs
756	Staphylococcus aureus	AMMC6073	JBLJ01000001 - JBLJ01000023	wgs
757	Staphylococcus aureus	AMMC6074	KI974559 - KI974591	wgs
758	Staphylococcus aureus	AMMC6075	KI974592 - KI974605	wgs
759	Staphylococcus aureus	AMMC6106	KI977329 - KI977353	wgs
760	Staphylococcus aureus	AMMC6111	KI977503 - KI977538	wgs
761	Staphylococcus aureus	AMMC6114	JDXI01000001 - JDXI01000005	wgs
762	Staphylococcus aureus	AMMC6119	KI977699 - KI977734	wgs
763	Staphylococcus aureus	AMRF1	AZTC01000001 - AZTC01000112	wgs
764	Staphylococcus aureus	AMRF2	JASM01000001 - JASM01000060	wgs
765	Staphylococcus aureus	APS210	JXUD01000001 - JXUD01000083	wgs
766	Staphylococcus aureus	APS211	JXUV01000001 - JXUV01000072	wgs
767	Staphylococcus aureus	ARI1	CUBT01000001 - CUBT01000028	wgs
768	Staphylococcus aureus	ARI10	CUBU01000001 - CUBU01000037	wgs
769	Staphylococcus aureus	ARI11	CUBV01000001 - CUBV01000032	wgs
770	Staphylococcus aureus	ARI12	CUBX01000001 - CUBX01000032	wgs
771	Staphylococcus aureus	ARI26	CUBY01000001 - CUBY01000032	wgs
772	Staphylococcus aureus	ARI29	CUBZ01000001 - CUBZ01000034	wgs
773	Staphylococcus aureus	ARI31	CTZL01000001 - CTZL01000031	wgs
774	Staphylococcus aureus	ARI4	CUBQ01000001 - CUBQ01000031	wgs
775	Staphylococcus aureus	ARI5	CUBS01000001 - CUBS01000037	wgs
776	Staphylococcus aureus	ARI7	CTZY01000001 - CTZY01000028	wgs
777	Staphylococcus aureus	AR_0650_784	CUCH01000001 - CUCH01000036	wgs
778	Staphylococcus aureus	ATCC_25923	CP009361 - CP009362	complete
779	Staphylococcus aureus	ATCC_29213	LHUS01000001 - LHUS01000079	wgs
780	Staphylococcus aureus	ATCC_51811	GG774480 - GG774506	wgs
781	Staphylococcus aureus	ATCC_BAA-39	GL397103 - GL397127	wgs
782	Staphylococcus aureus	Alex451	LIFZ01000001 - LIFZ01000516	wgs
783	Staphylococcus aureus	Alex455	LITH01000001 - LITH01000628	wgs
784	Staphylococcus aureus	B147830	KB822311 - KB822319	wgs
785	Staphylococcus aureus	B40723	KB822325 - KB822335	wgs
786	Staphylococcus aureus	B40950	KB822336 - KB822340	wgs
787	Staphylococcus aureus	B53639	KB822341 - KB822346	wgs
788	Staphylococcus aureus	B6	LDVG01000001 - LDVG01000092	wgs
789	Staphylococcus aureus	BA01611	LIRC01000001 - LIRC01000050	wgs
790	Staphylococcus aureus	BG407	KK222641 - KK222685	wgs
791	Staphylococcus aureus	BK2529	JYBA01000001 - JYBA01000013	wgs
792	Staphylococcus aureus	BMSA_1	LFXB01000001 - LFXB01000087	wgs
793	Staphylococcus aureus	BSAR1006	CIBA01000001 - CIBA01000032	wgs
794	Staphylococcus aureus	BSAR111_2	CSBB01000001 - CSBB01000012	wgs
795	Staphylococcus aureus	BSAR112	CSBE01000001 - CSBE01000013	wgs
796	Staphylococcus aureus	BSAR113_2	CSBF01000001 - CSBF01000022	wgs
797	Staphylococcus aureus	BSAR136_2	CSBJ01000001 - CSBJ01000017	wgs
798	Staphylococcus aureus	BSAR141_2	CSBD01000001 - CSBD01000024	wgs
799	Staphylococcus aureus	BSAR159_2	CSMI01000001 - CSMI01000049	wgs
800	Staphylococcus aureus	BSAR160_2	CSPJ01000001 - CSPJ01000032	wgs
801	Staphylococcus aureus	BSAR161_2	CSQW01000001 - CSQW01000059	wgs
802	Staphylococcus aureus	BSAR162_2	CSQR01000001 - CSQR01000051	wgs
803	Staphylococcus aureus	BSAR163_2	CSLQ01000001 - CSLQ01000045	wgs
804	Staphylococcus aureus	BSAR166_2	CHFM01000001 - CHFM01000058	wgs
805	Staphylococcus aureus	BSAR167_2	CFNQ01000001 - CFNQ01000044	wgs
806	Staphylococcus aureus	BSAR169_2	CSRN01000001 - CSRN01000051	wgs
807	Staphylococcus aureus	BSAR170_2	CHLD01000001 - CHLD01000043	wgs
808	Staphylococcus aureus	BSAR171_2	CGGA01000001 - CGGA01000039	wgs
809	Staphylococcus aureus	BSAR172_2	CSSP01000001 - CSSP01000039	wgs
810	Staphylococcus aureus	BSAR173_2	CFWX01000001 - CFWX01000039	wgs
811	Staphylococcus aureus	BSAR174_2	CIBD01000001 - CIBD01000041	wgs
812	Staphylococcus aureus	BSAR176_2	CSPO01000001 - CSPO01000035	wgs
813	Staphylococcus aureus	BSAR177_2	CSSF01000001 - CSSF01000053	wgs
814	Staphylococcus aureus	BSAR178_2	CSPF01000001 - CSPF01000041	wgs
815	Staphylococcus aureus	BSAR180	CVKB01000001 - CVKB01000045	wgs
816	Staphylococcus aureus	BSAR182	CGFO01000001 - CGFO01000052	wgs
817	Staphylococcus aureus	BSAR183_2	CSNT01000001 - CSNT01000040	wgs
818	Staphylococcus aureus	BSAR185_2	CFZN01000001 - CFZN01000052	wgs
819	Staphylococcus aureus	BSAR186_2	CFZM01000001 - CFZM01000046	wgs
820	Staphylococcus aureus	BSAR187_2	CFZJ01000001 - CFZJ01000040	wgs
821	Staphylococcus aureus	BSAR188_2	CFYH01000001 - CFYH01000038	wgs
822	Staphylococcus aureus	BSAR190_2	CFZU01000001 - CFZU01000051	wgs
823	Staphylococcus aureus	BSAR191_2	CSMM01000001 - CSMM01000036	wgs
824	Staphylococcus aureus	BSAR193_2	CSPH01000001 - CSPH01000052	wgs
825	Staphylococcus aureus	BSAR194_2	CSLR01000001 - CSLR01000052	wgs
826	Staphylococcus aureus	BSAR195_2	CVKE01000001 - CVKE01000052	wgs
827	Staphylococcus aureus	BSAR196_2	CFWY01000001 - CFWY01000043	wgs
828	Staphylococcus aureus	BSAR199_2	CGHX01000001 - CGHX01000040	wgs
829	Staphylococcus aureus	BSAR200_2	CFXF01000001 - CFXF01000033	wgs
830	Staphylococcus aureus	BSAR202	CGHI01000001 - CGHI01000039	wgs
831	Staphylococcus aureus	BSAR203	CSSQ01000001 - CSSQ01000036	wgs
832	Staphylococcus aureus	BSAR204_2	CFWP01000001 - CFWP01000034	wgs
833	Staphylococcus aureus	BSAR205	CSOM01000001 - CSOM01000031	wgs
834	Staphylococcus aureus	BSAR208	CSRC01000001 - CSRC01000059	wgs
835	Staphylococcus aureus	BSAR213	CFXN01000001 - CFXN01000044	wgs
836	Staphylococcus aureus	BSAR486	CSQK01000001 - CSQK01000038	wgs
837	Staphylococcus aureus	BSAR57	CSAX01000001 - CSAX01000034	wgs
838	Staphylococcus aureus	BSAR58	CHEJ01000001 - CHEJ01000031	wgs
839	Staphylococcus aureus	BSAR705	CFYK01000001 - CFYK01000045	wgs
840	Staphylococcus aureus	BSAR706	CSST01000001 - CSST01001995	wgs
841	Staphylococcus aureus	BSAR707	CFYZ01000001 - CFYZ01000057	wgs
842	Staphylococcus aureus	BSAR708	CIJV01000001 - CIJV01000061	wgs
843	Staphylococcus aureus	BSAR710	CFZE01000001 - CFZE01000053	wgs
844	Staphylococcus aureus	BSAR719	CFYB01000001 - CFYB01000062	wgs
845	Staphylococcus aureus	BSAR724	CSOZ01000001 - CSOZ01000076	wgs
846	Staphylococcus aureus	BSAR725	CSSL01000001 - CSSL01000070	wgs
847	Staphylococcus aureus	BSAR726	CFZA01000001 - CFZA01000058	wgs
848	Staphylococcus aureus	BSAR729	CSMU01000001 - CSMU01000054	wgs
849	Staphylococcus aureus	BSAR732	CFYS01000001 - CFYS01004022	wgs
850	Staphylococcus aureus	BSAR734	CSQJ01000001 - CSQJ01000130	wgs
851	Staphylococcus aureus	BSAR739	CSQH01000001 - CSQH01000045	wgs
852	Staphylococcus aureus	BSAR740	CHKW01000001 - CHKW01000058	wgs
853	Staphylococcus aureus	BSAR745	CFWU01000001 - CFWU01000068	wgs
854	Staphylococcus aureus	BSAR747	CSNX01000001 - CSNX01000037	wgs
855	Staphylococcus aureus	BSAR748	CSRY01000001 - CSRY01000052	wgs
856	Staphylococcus aureus	BSAR77	CSNI01000001 - CSNI01000040	wgs
857	Staphylococcus aureus	BSAR858	CSSX01000001 - CSSX01000050	wgs
858	Staphylococcus aureus	BSAR860	CGHQ01000001 - CGHQ01000044	wgs
859	Staphylococcus aureus	BSAR863	CSNC01000001 - CSNC01001312	wgs
860	Staphylococcus aureus	BSAR864	CGFG01000001 - CGFG01000060	wgs
861	Staphylococcus aureus	BSAR865	CSOQ01000001 - CSOQ01000063	wgs
862	Staphylococcus aureus	BSAR866	CSMT01000001 - CSMT01001599	wgs
863	Staphylococcus aureus	BSAR870	CSLT01000001 - CSLT01000052	wgs
864	Staphylococcus aureus	BSAR872	CSOG01000001 - CSOG01000060	wgs
865	Staphylococcus aureus	BSAR873	CSPN01000001 - CSPN01003049	wgs
866	Staphylococcus aureus	BSAR874	CGHN01000001 - CGHN01000059	wgs
867	Staphylococcus aureus	BU_G0201_t8	LFMG01000001 - LFMG01000034	wgs
868	Staphylococcus aureus	BU_G0202_t2	LFMH01000001 - LFMH01000043	wgs
869	Staphylococcus aureus	BU_G0301_t8	LFOG01000001 - LFOG01000037	wgs
870	Staphylococcus aureus	BU_G0701_t5	LFNI01000001 - LFNI01000033	wgs
871	Staphylococcus aureus	BU_G0706B_t8	LFTW01000001 - LFTW01000039	wgs
872	Staphylococcus aureus	BU_G1001_t8	LGAE01000001 - LGAE01000045	wgs
873	Staphylococcus aureus	BU_G1074_t4	LFOH01000001 - LFOH01000037	wgs
874	Staphylococcus aureus	BU_G1101_t2	LFTU01000001 - LFTU01000033	wgs
875	Staphylococcus aureus	BU_G1201_t13	LFNP01000001 - LFNP01000036	wgs
876	Staphylococcus aureus	BU_G1201_t8	LFNQ01000001 - LFNQ01000040	wgs
877	Staphylococcus aureus	BU_G1905_t3	LFNJ01000001 - LFNJ01000051	wgs
878	Staphylococcus aureus	BU_G2601A_t9	LFNR01000001 - LFNR01000039	wgs
879	Staphylococcus aureus	BU_N17W_t2	LFTV01000001 - LFTV01000034	wgs
880	Staphylococcus aureus	BU_N17Y_t2	LFNM01000001 - LFNM01000031	wgs
881	Staphylococcus aureus	BU_N22_t6	LFNS01000001 - LFNS01000045	wgs
882	Staphylococcus aureus	BU_N3_t2	LFNN01000001 - LFNN01000021	wgs
883	Staphylococcus aureus	BU_W12_t13	LFTT01000001 - LFTT01000024	wgs
884	Staphylococcus aureus	BU_W13_t1	LFNH01000001 - LFNH01000038	wgs
885	Staphylococcus aureus	BU_W22_t4	LFNK01000001 - LFNK01000032	wgs
886	Staphylococcus aureus	BU_W6_t1	LFNO01000001 - LFNO01000032	wgs
887	Staphylococcus aureus	BU_W7A_t11	LFNL01000001 - LFNL01000033	wgs
888	Staphylococcus aureus	Bmb9393	CP005288 - CP005289	complete
889	Staphylococcus aureus	Brady-SAP149	JPNA01000001 - JPNA01000024	wgs
890	Staphylococcus aureus	Btn1260	GG730256 - GG730272	wgs
891	Staphylococcus aureus	Btn_1626	CUCF01000001 - CUCF01000032	wgs
892	Staphylococcus aureus	C0626	JIZV01000001 - JIZV01000027	wgs
893	Staphylococcus aureus	C0630	KK222686 - KK222716	wgs
894	Staphylococcus aureus	C0637	KK222717 - KK222744	wgs
895	Staphylococcus aureus	C0673	KK222745 - KK222782	wgs
896	Staphylococcus aureus	C0676	JIZR01000001 - JIZR01000045	wgs
897	Staphylococcus aureus	C101	GG730120 - GG730140	wgs
898	Staphylococcus aureus	C1058	LALE01000001 - LALE01000532	wgs
899	Staphylococcus aureus	C123	LALV01000001 - LALV01000206	wgs
900	Staphylococcus aureus	C1378	LAMA01000001 - LAMA01000232	wgs
901	Staphylococcus aureus	C1396	LAMH01000001 - LAMH01000215	wgs
902	Staphylococcus aureus	C1407	LALY01000001 - LALY01000282	wgs
903	Staphylococcus aureus	C1410	LAMR01000001 - LAMR01000214	wgs
904	Staphylococcus aureus	C1427	LAMI01000001 - LAMI01000309	wgs
905	Staphylococcus aureus	C1440	LALZ01000001 - LALZ01000414	wgs
906	Staphylococcus aureus	C1504	LAMM01000001 - LAMM01000221	wgs
907	Staphylococcus aureus	C1543	LAMK01000001 - LAMK01000120	wgs
908	Staphylococcus aureus	C1555	LAMV01000001 - LAMV01000323	wgs
909	Staphylococcus aureus	C160	GG730273 - GG730298	wgs
910	Staphylococcus aureus	C1655	KK222783 - KK222813	wgs
911	Staphylococcus aureus	C1667	LALA01000001 - LALA01000460	wgs
912	Staphylococcus aureus	C1673	KK222814 - KK222854	wgs
913	Staphylococcus aureus	C1675	LALD01000001 - LALD01000604	wgs
914	Staphylococcus aureus	C1762	LAMC01000001 - LAMC01000182	wgs
915	Staphylococcus aureus	C1768	LAMT01000001 - LAMT01000093	wgs
916	Staphylococcus aureus	C1782	LAMQ01000001 - LAMQ01000193	wgs
917	Staphylococcus aureus	C1842	KK222855 - KK222902	wgs
918	Staphylococcus aureus	C186	LALG01000001 - LALG01000401	wgs
919	Staphylococcus aureus	C1891	KK222903 - KK222943	wgs
920	Staphylococcus aureus	C1894	KK222944 - KK222979	wgs
921	Staphylococcus aureus	C1979	LAMB01000001 - LAMB01000165	wgs
922	Staphylococcus aureus	C2191	LAMF01000001 - LAMF01000431	wgs
923	Staphylococcus aureus	C2304	LAMJ01000001 - LAMJ01000220	wgs
924	Staphylococcus aureus	C2403	LALW01000001 - LALW01000192	wgs
925	Staphylococcus aureus	C2485	LAML01000001 - LAML01000111	wgs
926	Staphylococcus aureus	C2549	KK222980 - KK223008	wgs
927	Staphylococcus aureus	C2679	KK223009 - KK223036	wgs
928	Staphylococcus aureus	C2701	LAMG01000001 - LAMG01000152	wgs
929	Staphylococcus aureus	C2706	KK223037 - KK223074	wgs
930	Staphylococcus aureus	C2928	KK223075 - KK223116	wgs
931	Staphylococcus aureus	C2930	KK223117 - KK223150	wgs
932	Staphylococcus aureus	C2942	KK223151 - KK223209	wgs
933	Staphylococcus aureus	C329	LALH01000001 - LALH01000239	wgs
934	Staphylococcus aureus	C3452	JIZF01000001 - JIZF01000048	wgs
935	Staphylococcus aureus	C3489	KK223210 - KK223254	wgs
936	Staphylococcus aureus	C3672	KK223255 - KK223297	wgs
937	Staphylococcus aureus	C3865	KK223298 - KK223332	wgs
938	Staphylococcus aureus	C3965	KK223333 - KK223364	wgs
939	Staphylococcus aureus	C4151	KK223365 - KK223387	wgs
940	Staphylococcus aureus	C4155	KK223388 - KK223419	wgs
941	Staphylococcus aureus	C427	GG730141 - GG730158	wgs
942	Staphylococcus aureus	C4668	KK223420 - KK223455	wgs
943	Staphylococcus aureus	C5086	KK223456 - KK223480	wgs
944	Staphylococcus aureus	C5453	KK223481 - KK223505	wgs
945	Staphylococcus aureus	C679	LALF01000001 - LALF01000297	wgs
946	Staphylococcus aureus	C720_MRSA	CUBL01000001 - CUBL01000032	wgs
947	Staphylococcus aureus	C9	LDVH01000001 - LDVH01000127	wgs
948	Staphylococcus aureus	CA-347	CP006044 - CP006045	complete
949	Staphylococcus aureus	CA12	LALT01000001 - LALT01000530	wgs
950	Staphylococcus aureus	CA14	LALR01000001 - LALR01000323	wgs
951	Staphylococcus aureus	CA15	LALJ01000001 - LALJ01000131	wgs
952	Staphylococcus aureus	CA17	LALP01000001 - LALP01000158	wgs
953	Staphylococcus aureus	CBD-635	ASHS01000001 - ASHS01000086	wgs
954	Staphylococcus aureus	CC017	CM003519 - LIAF01000023	wgs
955	Staphylococcus aureus	CC022	CM003520 - LIGS01000036	wgs
956	Staphylococcus aureus	CC072	CM003524 - LIGT01000024	wgs
957	Staphylococcus aureus	CC169	CM003522 - LIGU01000029	wgs
958	Staphylococcus aureus	CC175	CM003525 - LIGV01000030	wgs
959	Staphylococcus aureus	CC445	CM003527 - LIGW01000030	wgs
960	Staphylococcus aureus	CCM5757	CM003165 - JXHU01000161	wgs
961	Staphylococcus aureus	CDC_73-57501	KN050644 - KN050645	wgs
962	Staphylococcus aureus	CF-Marseille	CABA01000001 - CABA01000131	wgs
963	Staphylococcus aureus	CGS00	ABWS01000001 - ABWS01000018	wgs
964	Staphylococcus aureus	CGS01	ABWT01000001 - ABWT01000058	wgs
965	Staphylococcus aureus	CGS03	ABWY01000001 - ABWY01000068	wgs
966	Staphylococcus aureus	CHAP6022	KI979257 - KI979263	wgs
967	Staphylococcus aureus	CHAP6035	KI978875 - KI978883	wgs
968	Staphylococcus aureus	CHAP6049	KI973572 - KI973604	wgs
969	Staphylococcus aureus	CHAP6102	KI978884 - KI978892	wgs
970	Staphylococcus aureus	CHOC6045	JBMG01000001 - JBMG01000014	wgs
971	Staphylococcus aureus	CHOC6056	KI974204 - KI974227	wgs
972	Staphylococcus aureus	CIG1057	AHVK01000001 - AHVK01000015	wgs
973	Staphylococcus aureus	CIG1096	AIER01000001 - AIER01000012	wgs
974	Staphylococcus aureus	CIG1114	AHKD01000001 - AHKD01000015	wgs
975	Staphylococcus aureus	CIG1150	AHVH01000001 - AHVH01000040	wgs
976	Staphylococcus aureus	CIG1165	AHVE01000001 - AHVE01000016	wgs
977	Staphylococcus aureus	CIG1176	AHVJ01000001 - AHVJ01000020	wgs
978	Staphylococcus aureus	CIG1213	AHVF01000001 - AHVF01000016	wgs
979	Staphylococcus aureus	CIG1214	AHVM01000001 - AHVM01000016	wgs
980	Staphylococcus aureus	CIG1233	AHVU01000001 - AHVU01000014	wgs
981	Staphylococcus aureus	CIG1242	AIEO01000001 - AIEO01000056	wgs
982	Staphylococcus aureus	CIG1267	AHVS01000001 - AHVS01000014	wgs
983	Staphylococcus aureus	CIG149	AHVP01000001 - AHVP01000029	wgs
984	Staphylococcus aureus	CIG1500	AIEP01000001 - AIEP01000020	wgs
985	Staphylococcus aureus	CIG1524	AHVI01000001 - AHVI01000012	wgs
986	Staphylococcus aureus	CIG1605	AHKE01000001 - AHKE01000014	wgs
987	Staphylococcus aureus	CIG1612	AHVW01000001 - AHVW01000018	wgs
988	Staphylococcus aureus	CIG1750	AHVX01000001 - AHVX01000043	wgs
989	Staphylococcus aureus	CIG1769	AHVG01000001 - AHVG01000027	wgs
990	Staphylococcus aureus	CIG1770	AHVN01000001 - AHVN01000014	wgs
991	Staphylococcus aureus	CIG1835	AIEQ01000001 - AIEQ01000012	wgs
992	Staphylococcus aureus	CIG2018	AHVV01000001 - AHVV01000018	wgs
993	Staphylococcus aureus	CIG290	AIES01000001 - AIES01000019	wgs
994	Staphylococcus aureus	CIG547	AHVQ01000001 - AHVQ01000012	wgs
995	Staphylococcus aureus	CIGC128	AHVY01000001 - AHVY01000042	wgs
996	Staphylococcus aureus	CIGC340D	AHVR01000001 - AHVR01000009	wgs
997	Staphylococcus aureus	CIGC341D	AHVL01000001 - AHVL01000023	wgs
998	Staphylococcus aureus	CIGC345D	AHVO01000001 - AHVO01000013	wgs
999	Staphylococcus aureus	CIGC348	AHVT01000001 - AHVT01000024	wgs
1000	Staphylococcus aureus	CIGC93	AHVD01000001 - AHVD01000030	wgs
1001	Staphylococcus aureus	CM05	JH806467 - JH806572	wgs
1002	Staphylococcus aureus	CN1	CP003979 - CP003981	complete
1003	Staphylococcus aureus	CN79	ANCJ01000001 - ANCJ01000028	wgs
1004	Staphylococcus aureus	CO-06	AJKC01000001 - AJKC01000062	wgs
1005	Staphylococcus aureus	CO-08	AJKD01000001 - AJKD01000055	wgs
1006	Staphylococcus aureus	CO-23	AJKF01000001 - AJKF01000090	wgs
1007	Staphylococcus aureus	CO-30	JHQD01000001 - JHQD01000055	wgs
1008	Staphylococcus aureus	CO-41	JHQE01000001 - JHQE01000043	wgs
1009	Staphylococcus aureus	CO-49	JHQF01000001 - JHQF01000050	wgs
1010	Staphylococcus aureus	CO-85	JHQG01000001 - JHQG01000137	wgs
1011	Staphylococcus aureus	CO-86	JHTT01000001 - JHTT01000110	wgs
1012	Staphylococcus aureus	CO-98	JHTU01000001 - JHTU01000099	wgs
1013	Staphylococcus aureus	CO-99	JHTV01000001 - JHTV01000050	wgs
1014	Staphylococcus aureus	COAS6001	JBRA01000001 - JBRA01000009	wgs
1015	Staphylococcus aureus	COAS6004	JBQY01000001 - JBQY01000017	wgs
1016	Staphylococcus aureus	COAS6020	KI976413 - KI976448	wgs
1017	Staphylococcus aureus	COAS6025	JBNU01000001 - JBNU01000009	wgs
1018	Staphylococcus aureus	COAS6038	KI974228 - KI974239	wgs
1019	Staphylococcus aureus	COAS6039	JBLW01000001 - JBLW01000011	wgs
1020	Staphylococcus aureus	COAS6044	KK047913 - KK047917	wgs
1021	Staphylococcus aureus	COAS6049	KI975903 - KI975917	wgs
1022	Staphylococcus aureus	COAS6052	KI976610 - KI976625	wgs
1023	Staphylococcus aureus	COAS6053	KI976667 - KI976688	wgs
1024	Staphylococcus aureus	COAS6055	KI976856 - KI976872	wgs
1025	Staphylococcus aureus	COAS6059	KI976941 - KI976949	wgs
1026	Staphylococcus aureus	COAS6060	KI976905 - KI976940	wgs
1027	Staphylococcus aureus	COAS6087	KI978049 - KI978065	wgs
1028	Staphylococcus aureus	COAS6095	JBHF01000001 - JBHF01000010	wgs
1029	Staphylococcus aureus	COAS6112	KI978779 - KI978785	wgs
1030	Staphylococcus aureus	COAS6114	KI978786 - KI978796	wgs
1031	Staphylococcus aureus	COAS6117	JBFS01000001 - JBFS01000021	wgs
1032	Staphylococcus aureus	COL	CP000045 - CP000046	complete
1033	Staphylococcus aureus	COLL6021	KI976151 - KI976163	wgs
1034	Staphylococcus aureus	CUHK_BJ2002	AZMY01000001 - AZMY01000089	wgs
1035	Staphylococcus aureus	CUHK_BJ2007	AZMX01000001 - AZMX01000081	wgs
1036	Staphylococcus aureus	CUHK_HK188	JFFV01000001 - JFFV01000041	wgs
1037	Staphylococcus aureus	CUHK_HK1997	AZJQ01000001 - AZJQ01000125	wgs
1038	Staphylococcus aureus	CUHK_HK2007	AZMZ01000001 - AZMZ01000081	wgs
1039	Staphylococcus aureus	Chi-10	JIYV01000001 - JIYV01000044	wgs
1040	Staphylococcus aureus	Chi-4	JIYU01000001 - JIYU01000038	wgs
1041	Staphylococcus aureus	Chi-8	JIYT01000001 - JIYT01000046	wgs
1042	Staphylococcus aureus	D139	GG730159 - GG730189	wgs
1043	Staphylococcus aureus	D30	ABFB01000001 - ABFB01000463	wgs
1044	Staphylococcus aureus	D71	CTXH01000001 - CTXH01000175	wgs
1045	Staphylococcus aureus	D90	CTXY01000001 - CTXY01000054	wgs
1046	Staphylococcus aureus	DAR104	JFOR01000001 - JFOR01000049	wgs
1047	Staphylococcus aureus	DAR1065	KK099010 - KK099019	wgs
1048	Staphylococcus aureus	DAR1067	KK099020 - KK099028	wgs
1049	Staphylococcus aureus	DAR1082	KK099029 - KK099033	wgs
1050	Staphylococcus aureus	DAR1083	KK099034 - KK099041	wgs
1051	Staphylococcus aureus	DAR1084	KK099042 - KK099048	wgs
1052	Staphylococcus aureus	DAR1086	KK099049 - KK099056	wgs
1053	Staphylococcus aureus	DAR1090	KK099057 - KK099063	wgs
1054	Staphylococcus aureus	DAR1157	KK099064 - KK099067	wgs
1055	Staphylococcus aureus	DAR1158	KK099068 - KK099072	wgs
1056	Staphylococcus aureus	DAR116	JFOQ01000001 - JFOQ01000078	wgs
1057	Staphylococcus aureus	DAR1161	KK099073 - KK099075	wgs
1058	Staphylococcus aureus	DAR1174	KK099076 - KK099081	wgs
1059	Staphylococcus aureus	DAR1176	KK099082 - KK099085	wgs
1060	Staphylococcus aureus	DAR1183	KK099086 - KK099090	wgs
1061	Staphylococcus aureus	DAR1199	KI966027 - KI966041	wgs
1062	Staphylococcus aureus	DAR1200	KK099091 - KK099100	wgs
1063	Staphylococcus aureus	DAR126	JFOP01000001 - JFOP01000035	wgs
1064	Staphylococcus aureus	DAR1275	KK099101 - KK099107	wgs
1065	Staphylococcus aureus	DAR1276	KK099108 - KK099117	wgs
1066	Staphylococcus aureus	DAR1278	KK099118 - KK099131	wgs
1067	Staphylococcus aureus	DAR1280	KI966042 - KI966049	wgs
1068	Staphylococcus aureus	DAR1291	KK099132 - KK099139	wgs
1069	Staphylococcus aureus	DAR1293	KK099140 - KK099150	wgs
1070	Staphylococcus aureus	DAR1295	KK099151 - KK099160	wgs
1071	Staphylococcus aureus	DAR1310	KK099161 - KK099169	wgs
1072	Staphylococcus aureus	DAR1311	KK099170 - KK099175	wgs
1073	Staphylococcus aureus	DAR1313	KK099176 - KK099182	wgs
1074	Staphylococcus aureus	DAR133	JFOO01000001 - JFOO01000078	wgs
1075	Staphylococcus aureus	DAR1366	KI966050 - KI966061	wgs
1076	Staphylococcus aureus	DAR1369	KK099183 - KK099195	wgs
1077	Staphylococcus aureus	DAR1370	KK099196 - KK099197	wgs
1078	Staphylococcus aureus	DAR1490	KK099198 - KK099205	wgs
1079	Staphylococcus aureus	DAR1492	KK099206 - KK099218	wgs
1080	Staphylococcus aureus	DAR1503	KI966062 - KI966072	wgs
1081	Staphylococcus aureus	DAR1507	KK099219 - KK099229	wgs
1082	Staphylococcus aureus	DAR1692	KK099230 - KK099237	wgs
1083	Staphylococcus aureus	DAR1698	KK099238 - KK099239	wgs
1084	Staphylococcus aureus	DAR1800	KK099240 - KK099248	wgs
1085	Staphylococcus aureus	DAR1810	KK099249 - KK099256	wgs
1086	Staphylococcus aureus	DAR1811	KK099257 - KK099272	wgs
1087	Staphylococcus aureus	DAR1813	KK099273 - KK099274	wgs
1088	Staphylococcus aureus	DAR1814	KK099275 - KK099281	wgs
1089	Staphylococcus aureus	DAR1815	KK099282 - KK099285	wgs
1090	Staphylococcus aureus	DAR1842	KK099286 - KK099292	wgs
1091	Staphylococcus aureus	DAR1859	KK099293 - KK099299	wgs
1092	Staphylococcus aureus	DAR1862	KK099300 - KK099306	wgs
1093	Staphylococcus aureus	DAR1874	KK099307 - KK099310	wgs
1094	Staphylococcus aureus	DAR1883	KK099311 - KK099320	wgs
1095	Staphylococcus aureus	DAR1885	KK099321 - KK099330	wgs
1096	Staphylococcus aureus	DAR1890	KK099331 - KK099335	wgs
1097	Staphylococcus aureus	DAR1926	KK099336 - KK099349	wgs
1098	Staphylococcus aureus	DAR1936	KK099350 - KK099354	wgs
1099	Staphylococcus aureus	DAR1937	KK099355 - KK099360	wgs
1100	Staphylococcus aureus	DAR1938	KK099361 - KK099369	wgs
1101	Staphylococcus aureus	DAR1939	KK099370 - KK099378	wgs
1102	Staphylococcus aureus	DAR1941	KK099379 - KK099386	wgs
1103	Staphylococcus aureus	DAR1942	KK099387 - KK099390	wgs
1104	Staphylococcus aureus	DAR1954	KK099391 - KK099402	wgs
1105	Staphylococcus aureus	DAR1955	KK099403 - KK099413	wgs
1106	Staphylococcus aureus	DAR1956	KK099414 - KK099426	wgs
1107	Staphylococcus aureus	DAR1961	KK099427 - KK099436	wgs
1108	Staphylococcus aureus	DAR1980	KK099437 - KK099447	wgs
1109	Staphylococcus aureus	DAR1995	KK099448 - KK099451	wgs
1110	Staphylococcus aureus	DAR2000	KK099452 - KK099460	wgs
1111	Staphylococcus aureus	DAR2002	KK099461 - KK099462	wgs
1112	Staphylococcus aureus	DAR2018	KK099463 - KK099472	wgs
1113	Staphylococcus aureus	DAR2019	KK099473 - KK099483	wgs
1114	Staphylococcus aureus	DAR2026	KK099484 - KK099487	wgs
1115	Staphylococcus aureus	DAR2067	KK099488 - KK099498	wgs
1116	Staphylococcus aureus	DAR2068	KK099499 - KK099507	wgs
1117	Staphylococcus aureus	DAR2070	JGNP01000001 - JGNP01000009	wgs
1118	Staphylococcus aureus	DAR2072	KK099508 - KK099519	wgs
1119	Staphylococcus aureus	DAR2075	KK099520 - KK099530	wgs
1120	Staphylococcus aureus	DAR22	KK098820 - KK098830	wgs
1121	Staphylococcus aureus	DAR26	JFOS01000001 - JFOS01000037	wgs
1122	Staphylococcus aureus	DAR3143	KK099531 - KK099537	wgs
1123	Staphylococcus aureus	DAR3144	KK099538 - KK099556	wgs
1124	Staphylococcus aureus	DAR3148	KK099557 - KK099567	wgs
1125	Staphylococcus aureus	DAR3150	KK099568 - KK099580	wgs
1126	Staphylococcus aureus	DAR3152	KK099581 - KK099596	wgs
1127	Staphylococcus aureus	DAR3153	KK099597 - KK099613	wgs
1128	Staphylococcus aureus	DAR3156	KK099614 - KK099624	wgs
1129	Staphylococcus aureus	DAR3157	KK099625 - KK099631	wgs
1130	Staphylococcus aureus	DAR3162	KK099632 - KK099645	wgs
1131	Staphylococcus aureus	DAR3163	KK099646 - KK099652	wgs
1132	Staphylococcus aureus	DAR3165	KI966094 - KI966115	wgs
1133	Staphylococcus aureus	DAR3166	KK099653 - KK099661	wgs
1134	Staphylococcus aureus	DAR3170	KI966073 - KI966079	wgs
1135	Staphylococcus aureus	DAR3172	KI966080 - KI966093	wgs
1136	Staphylococcus aureus	DAR3175	KK099662 - KK099681	wgs
1137	Staphylococcus aureus	DAR3176	KK099682 - KK099687	wgs
1138	Staphylococcus aureus	DAR3177	KK099688 - KK099692	wgs
1139	Staphylococcus aureus	DAR3178	KK099693 - KK099697	wgs
1140	Staphylococcus aureus	DAR3179	KK099698 - KK099714	wgs
1141	Staphylococcus aureus	DAR3183	KK099715 - KK099721	wgs
1142	Staphylococcus aureus	DAR3198	KK099722 - KK099726	wgs
1143	Staphylococcus aureus	DAR3236	KK099727 - KK099741	wgs
1144	Staphylococcus aureus	DAR3504	JFRQ01000001 - JFRQ01000050	wgs
1145	Staphylococcus aureus	DAR3505	JFRP01000001 - JFRP01000033	wgs
1146	Staphylococcus aureus	DAR3507	JFRO01000001 - JFRO01000066	wgs
1147	Staphylococcus aureus	DAR3508	JFRN01000001 - JFRN01000044	wgs
1148	Staphylococcus aureus	DAR3512	JFRM01000001 - JFRM01000055	wgs
1149	Staphylococcus aureus	DAR3515	JFRL01000001 - JFRL01000032	wgs
1150	Staphylococcus aureus	DAR3518	KK097785 - KK097795	wgs
1151	Staphylococcus aureus	DAR3519	KK097796 - KK097799	wgs
1152	Staphylococcus aureus	DAR3525	KK097800 - KK097807	wgs
1153	Staphylococcus aureus	DAR3529	KK097808 - KK097814	wgs
1154	Staphylococcus aureus	DAR3534	KK097815 - KK097820	wgs
1155	Staphylococcus aureus	DAR3548	KK097821 - KK097830	wgs
1156	Staphylococcus aureus	DAR3551	KK097831 - KK097835	wgs
1157	Staphylococcus aureus	DAR3555	KK097836 - KK097841	wgs
1158	Staphylococcus aureus	DAR3562	KK097842 - KK097847	wgs
1159	Staphylococcus aureus	DAR3565	KK097848 - KK097856	wgs
1160	Staphylococcus aureus	DAR3567	KK097857 - KK097865	wgs
1161	Staphylococcus aureus	DAR3574	KK097866 - KK097873	wgs
1162	Staphylococcus aureus	DAR3575	KK097874 - KK097885	wgs
1163	Staphylococcus aureus	DAR3576	KK097886 - KK097897	wgs
1164	Staphylococcus aureus	DAR3578	KK097898 - KK097922	wgs
1165	Staphylococcus aureus	DAR3581	KK097923 - KK097928	wgs
1166	Staphylococcus aureus	DAR3583	KK097929 - KK097935	wgs
1167	Staphylococcus aureus	DAR3584	KK097936 - KK097944	wgs
1168	Staphylococcus aureus	DAR3586	KK097945 - KK097951	wgs
1169	Staphylococcus aureus	DAR3587	KK097952 - KK097961	wgs
1170	Staphylococcus aureus	DAR3590	KK097962 - KK097969	wgs
1171	Staphylococcus aureus	DAR3591	KK097970 - KK097979	wgs
1172	Staphylococcus aureus	DAR3592	KK097980 - KK097988	wgs
1173	Staphylococcus aureus	DAR3596	KK097989 - KK097993	wgs
1174	Staphylococcus aureus	DAR3599	KK097994 - KK098004	wgs
1175	Staphylococcus aureus	DAR3608	KK098005 - KK098039	wgs
1176	Staphylococcus aureus	DAR3609	KK098040 - KK098075	wgs
1177	Staphylococcus aureus	DAR3612	KK098076 - KK098090	wgs
1178	Staphylococcus aureus	DAR3613	KK098091 - KK098103	wgs
1179	Staphylococcus aureus	DAR3616	KK098104 - KK098124	wgs
1180	Staphylococcus aureus	DAR3617	KK098125 - KK098145	wgs
1181	Staphylococcus aureus	DAR3624	KK098146 - KK098156	wgs
1182	Staphylococcus aureus	DAR3627	KK098157 - KK098165	wgs
1183	Staphylococcus aureus	DAR3628	KK098166 - KK098175	wgs
1184	Staphylococcus aureus	DAR3629	KK098176 - KK098182	wgs
1185	Staphylococcus aureus	DAR3632	KK098183 - KK098193	wgs
1186	Staphylococcus aureus	DAR3752	KK098194 - KK098202	wgs
1187	Staphylococcus aureus	DAR3758	KK098203 - KK098219	wgs
1188	Staphylococcus aureus	DAR3760	KK098220 - KK098224	wgs
1189	Staphylococcus aureus	DAR3761	KK098225 - KK098236	wgs
1190	Staphylococcus aureus	DAR3762	KK098237 - KK098245	wgs
1191	Staphylococcus aureus	DAR3765	KK098246 - KK098254	wgs
1192	Staphylococcus aureus	DAR3767	KK098255 - KK098267	wgs
1193	Staphylococcus aureus	DAR3769	JGNN01000001 - JGNN01000016	wgs
1194	Staphylococcus aureus	DAR3772	KK098268 - KK098284	wgs
1195	Staphylococcus aureus	DAR3776	KK098285 - KK098298	wgs
1196	Staphylococcus aureus	DAR3779	KK098299 - KK098311	wgs
1197	Staphylococcus aureus	DAR3781	KK098312 - KK098321	wgs
1198	Staphylococcus aureus	DAR3782	KK098322 - KK098330	wgs
1199	Staphylococcus aureus	DAR3788	KK098331 - KK098339	wgs
1200	Staphylococcus aureus	DAR3790	KK098340 - KK098355	wgs
1201	Staphylococcus aureus	DAR3794	KK098356 - KK098373	wgs
1202	Staphylococcus aureus	DAR3796	KK098374 - KK098386	wgs
1203	Staphylococcus aureus	DAR3799	KK098387 - KK098402	wgs
1204	Staphylococcus aureus	DAR3840	KK098403 - KK098411	wgs
1205	Staphylococcus aureus	DAR3842	KK098412 - KK098420	wgs
1206	Staphylococcus aureus	DAR3844	KK098421 - KK098432	wgs
1207	Staphylococcus aureus	DAR3845	KK098433 - KK098437	wgs
1208	Staphylococcus aureus	DAR3847	KK098438 - KK098454	wgs
1209	Staphylococcus aureus	DAR3859	KK098455 - KK098472	wgs
1210	Staphylococcus aureus	DAR3861	KK098473 - KK098484	wgs
1211	Staphylococcus aureus	DAR3862	KK098485 - KK098496	wgs
1212	Staphylococcus aureus	DAR3864	KK098497 - KK098513	wgs
1213	Staphylococcus aureus	DAR3868	KK098514 - KK098525	wgs
1214	Staphylococcus aureus	DAR3870	KK098526 - KK098531	wgs
1215	Staphylococcus aureus	DAR3871	KK098532 - KK098538	wgs
1216	Staphylococcus aureus	DAR3885	KK098539 - KK098571	wgs
1217	Staphylococcus aureus	DAR3886	KK098572 - KK098575	wgs
1218	Staphylococcus aureus	DAR3891	KK098576 - KK098586	wgs
1219	Staphylococcus aureus	DAR3892	KK098587 - KK098598	wgs
1220	Staphylococcus aureus	DAR3894	KK098599 - KK098618	wgs
1221	Staphylococcus aureus	DAR3897	KK098619 - KK098635	wgs
1222	Staphylococcus aureus	DAR3901	KK098636 - KK098642	wgs
1223	Staphylococcus aureus	DAR3902	KK098643 - KK098658	wgs
1224	Staphylococcus aureus	DAR3907	JGNO01000001 - JGNO01000012	wgs
1225	Staphylococcus aureus	DAR3911	KK098659 - KK098678	wgs
1226	Staphylococcus aureus	DAR3913	KK098679 - KK098693	wgs
1227	Staphylococcus aureus	DAR3918	KK098694 - KK098698	wgs
1228	Staphylococcus aureus	DAR3919	KK098699 - KK098709	wgs
1229	Staphylococcus aureus	DAR3924	KK098710 - KK098737	wgs
1230	Staphylococcus aureus	DAR3928	KK098738 - KK098755	wgs
1231	Staphylococcus aureus	DAR3930	KK098756 - KK098768	wgs
1232	Staphylococcus aureus	DAR3933	KK098769 - KK098791	wgs
1233	Staphylococcus aureus	DAR4145	CP010526	complete
1234	Staphylococcus aureus	DAR5789	JFOT01000001 - JFOT01000091	wgs
1235	Staphylococcus aureus	DAR5790	JFOU01000001 - JFOU01000064	wgs
1236	Staphylococcus aureus	DAR5791	JFOV01000001 - JFOV01000064	wgs
1237	Staphylococcus aureus	DAR5792	JFOW01000001 - JFOW01000064	wgs
1238	Staphylococcus aureus	DAR5793	JFOX01000001 - JFOX01000063	wgs
1239	Staphylococcus aureus	DAR5794	JFOY01000001 - JFOY01000068	wgs
1240	Staphylococcus aureus	DAR5795	JFOZ01000001 - JFOZ01000064	wgs
1241	Staphylococcus aureus	DAR5796	JFPA01000001 - JFPA01000061	wgs
1242	Staphylococcus aureus	DAR5797	JFPB01000001 - JFPB01000060	wgs
1243	Staphylococcus aureus	DAR5798	JFPC01000001 - JFPC01000085	wgs
1244	Staphylococcus aureus	DAR5799	JFPD01000001 - JFPD01000064	wgs
1245	Staphylococcus aureus	DAR5800	JFPE01000001 - JFPE01000062	wgs
1246	Staphylococcus aureus	DAR5801	JFPF01000001 - JFPF01000053	wgs
1247	Staphylococcus aureus	DAR5802	JFPG01000001 - JFPG01000057	wgs
1248	Staphylococcus aureus	DAR5803	JFPH01000001 - JFPH01000069	wgs
1249	Staphylococcus aureus	DAR5804	JFPI01000001 - JFPI01000069	wgs
1250	Staphylococcus aureus	DAR5805	JFPJ01000001 - JFPJ01000076	wgs
1251	Staphylococcus aureus	DAR5806	JFPK01000001 - JFPK01000045	wgs
1252	Staphylococcus aureus	DAR5807	JFPL01000001 - JFPL01000069	wgs
1253	Staphylococcus aureus	DAR5808	JFPM01000001 - JFPM01000068	wgs
1254	Staphylococcus aureus	DAR5809	JFPN01000001 - JFPN01000069	wgs
1255	Staphylococcus aureus	DAR5810	KI966328 - KI966344	wgs
1256	Staphylococcus aureus	DAR5811	JFPO01000001 - JFPO01000068	wgs
1257	Staphylococcus aureus	DAR5812	JFPP01000001 - JFPP01000057	wgs
1258	Staphylococcus aureus	DAR5813	JFPQ01000001 - JFPQ01000065	wgs
1259	Staphylococcus aureus	DAR5814	KK074244 - KK074294	wgs
1260	Staphylococcus aureus	DAR5815	JFPR01000001 - JFPR01000068	wgs
1261	Staphylococcus aureus	DAR5816	JFPS01000001 - JFPS01000047	wgs
1262	Staphylococcus aureus	DAR5817	JFPT01000001 - JFPT01000067	wgs
1263	Staphylococcus aureus	DAR5819	JFPU01000001 - JFPU01000062	wgs
1264	Staphylococcus aureus	DAR5820	JFPV01000001 - JFPV01000067	wgs
1265	Staphylococcus aureus	DAR5821	JFPW01000001 - JFPW01000077	wgs
1266	Staphylococcus aureus	DAR5822	JFPX01000001 - JFPX01000072	wgs
1267	Staphylococcus aureus	DAR5823	JFPY01000001 - JFPY01000069	wgs
1268	Staphylococcus aureus	DAR5824	JFPZ01000001 - JFPZ01000079	wgs
1269	Staphylococcus aureus	DAR5825	JFQA01000001 - JFQA01000059	wgs
1270	Staphylococcus aureus	DAR5826	JFQB01000001 - JFQB01000084	wgs
1271	Staphylococcus aureus	DAR5827	JFQC01000001 - JFQC01000067	wgs
1272	Staphylococcus aureus	DAR5828	JFQD01000001 - JFQD01000062	wgs
1273	Staphylococcus aureus	DAR5829	JFQE01000001 - JFQE01000073	wgs
1274	Staphylococcus aureus	DAR5830	JFQF01000001 - JFQF01000065	wgs
1275	Staphylococcus aureus	DAR5831	JFQG01000001 - JFQG01000070	wgs
1276	Staphylococcus aureus	DAR5832	JFQH01000001 - JFQH01000064	wgs
1277	Staphylococcus aureus	DAR5833	JFQI01000001 - JFQI01000068	wgs
1278	Staphylococcus aureus	DAR5834	JFQJ01000001 - JFQJ01000065	wgs
1279	Staphylococcus aureus	DAR5835	JFQK01000001 - JFQK01000065	wgs
1280	Staphylococcus aureus	DAR5836	JFQL01000001 - JFQL01000067	wgs
1281	Staphylococcus aureus	DAR5837	JFQM01000001 - JFQM01000065	wgs
1282	Staphylococcus aureus	DAR5838	JFQN01000001 - JFQN01000071	wgs
1283	Staphylococcus aureus	DAR5839	JFQO01000001 - JFQO01000076	wgs
1284	Staphylococcus aureus	DAR5840	JFQP01000001 - JFQP01000072	wgs
1285	Staphylococcus aureus	DAR5841	JFQQ01000001 - JFQQ01000066	wgs
1286	Staphylococcus aureus	DAR5842	KI966310 - KI966327	wgs
1287	Staphylococcus aureus	DAR5843	JFQR01000001 - JFQR01000095	wgs
1288	Staphylococcus aureus	DAR5844	KI966300 - KI966309	wgs
1289	Staphylococcus aureus	DAR5845	JFQS01000001 - JFQS01000100	wgs
1290	Staphylococcus aureus	DAR5846	JFQT01000001 - JFQT01000040	wgs
1291	Staphylococcus aureus	DAR5847	JFQU01000001 - JFQU01000059	wgs
1292	Staphylococcus aureus	DAR5848	JFQV01000001 - JFQV01000119	wgs
1293	Staphylococcus aureus	DAR5849	JFQW01000001 - JFQW01000088	wgs
1294	Staphylococcus aureus	DAR5850	JFQX01000001 - JFQX01000107	wgs
1295	Staphylococcus aureus	DAR5851	JFQY01000001 - JFQY01000065	wgs
1296	Staphylococcus aureus	DAR5852	KK074295 - KK074332	wgs
1297	Staphylococcus aureus	DAR5853	JFQZ01000001 - JFQZ01000068	wgs
1298	Staphylococcus aureus	DAR5854	JFRA01000001 - JFRA01000081	wgs
1299	Staphylococcus aureus	DAR5855	KK074333 - KK074422	wgs
1300	Staphylococcus aureus	DAR5856	JFRB01000001 - JFRB01000081	wgs
1301	Staphylococcus aureus	DAR5857	JFRC01000001 - JFRC01000067	wgs
1302	Staphylococcus aureus	DAR5858	JFRD01000001 - JFRD01000068	wgs
1303	Staphylococcus aureus	DAR5859	JFRE01000001 - JFRE01000070	wgs
1304	Staphylococcus aureus	DAR5860	KI966284 - KI966299	wgs
1305	Staphylococcus aureus	DAR5861	JFRF01000001 - JFRF01000077	wgs
1306	Staphylococcus aureus	DAR5862	JFRG01000001 - JFRG01000066	wgs
1307	Staphylococcus aureus	DAR5863	JFRH01000001 - JFRH01000067	wgs
1308	Staphylococcus aureus	DAR5864	JFRI01000001 - JFRI01000079	wgs
1309	Staphylococcus aureus	DAR5865	JFRJ01000001 - JFRJ01000098	wgs
1310	Staphylococcus aureus	DAR5866	KI966258 - KI966283	wgs
1311	Staphylococcus aureus	DAR5867	JFRK01000001 - JFRK01000082	wgs
1312	Staphylococcus aureus	DAR5868	KK099945 - KK099954	wgs
1313	Staphylococcus aureus	DAR5869	KK099913 - KK099944	wgs
1314	Staphylococcus aureus	DAR5870	KK099904 - KK099912	wgs
1315	Staphylococcus aureus	DAR5871	KK099891 - KK099903	wgs
1316	Staphylococcus aureus	DAR5872	KK099885 - KK099890	wgs
1317	Staphylococcus aureus	DAR5873	KK098937 - KK098950	wgs
1318	Staphylococcus aureus	DAR5874	KK098919 - KK098936	wgs
1319	Staphylococcus aureus	DAR5875	KK098914 - KK098918	wgs
1320	Staphylococcus aureus	DAR5876	KI966242 - KI966257	wgs
1321	Staphylococcus aureus	DAR5877	KK098846 - KK098913	wgs
1322	Staphylococcus aureus	DAR5878	KK098831 - KK098845	wgs
1323	Staphylococcus aureus	DAR5880	KK098792 - KK098819	wgs
1324	Staphylococcus aureus	DAR5881	KK099859 - KK099884	wgs
1325	Staphylococcus aureus	DAR5882	KI966217 - KI966231	wgs
1326	Staphylococcus aureus	DAR5883	KI966232 - KI966241	wgs
1327	Staphylococcus aureus	DAR5884	KK099837 - KK099858	wgs
1328	Staphylococcus aureus	DAR5885	KK099821 - KK099836	wgs
1329	Staphylococcus aureus	DAR5886	KK099804 - KK099820	wgs
1330	Staphylococcus aureus	DAR5887	KK099778 - KK099803	wgs
1331	Staphylococcus aureus	DAR5888	KK099765 - KK099777	wgs
1332	Staphylococcus aureus	DAR5889	KK099758 - KK099764	wgs
1333	Staphylococcus aureus	DAR5890	KK099742 - KK099757	wgs
1334	Staphylococcus aureus	DAR5891	KI966202 - KI966216	wgs
1335	Staphylococcus aureus	DAR5892	KI966189 - KI966201	wgs
1336	Staphylococcus aureus	DAR5893	KI966181 - KI966188	wgs
1337	Staphylococcus aureus	DAR5894	KI966163 - KI966180	wgs
1338	Staphylococcus aureus	DAR5895	KI966142 - KI966162	wgs
1339	Staphylococcus aureus	DAR5896	KI966135 - KI966141	wgs
1340	Staphylococcus aureus	DAR5897	KI966128 - KI966134	wgs
1341	Staphylococcus aureus	DAR5898	KI966116 - KI966127	wgs
1342	Staphylococcus aureus	DAR948	KI966013 - KI966026	wgs
1343	Staphylococcus aureus	DAR951	KK098951 - KK099000	wgs
1344	Staphylococcus aureus	DAR966	KK099001 - KK099009	wgs
1345	Staphylococcus aureus	DEU10	CTYJ01000001 - CTYJ01000074	wgs
1346	Staphylococcus aureus	DEU11	CTYI01000001 - CTYI01000069	wgs
1347	Staphylococcus aureus	DEU12	CTYN01000001 - CTYN01000088	wgs
1348	Staphylococcus aureus	DEU14	CTYU01000001 - CTYU01000076	wgs
1349	Staphylococcus aureus	DEU15	CTYT01000001 - CTYT01000078	wgs
1350	Staphylococcus aureus	DEU16	CTYV01000001 - CTYV01000077	wgs
1351	Staphylococcus aureus	DEU17	CTYX01000001 - CTYX01000077	wgs
1352	Staphylococcus aureus	DEU19	CTYZ01000001 - CTYZ01000189	wgs
1353	Staphylococcus aureus	DEU2	CTYM01000001 - CTYM01000076	wgs
1354	Staphylococcus aureus	DEU20	CTYY01000001 - CTYY01000072	wgs
1355	Staphylococcus aureus	DEU23	CTYS01000001 - CTYS01000069	wgs
1356	Staphylococcus aureus	DEU25	CUEG01000001 - CUEG01051920	wgs
1357	Staphylococcus aureus	DEU27	CUAQ01000001 - CUAQ01016994	wgs
1358	Staphylococcus aureus	DEU28	CTZB01000001 - CTZB01004090	wgs
1359	Staphylococcus aureus	DEU29	CUCB01000001 - CUCB01030970	wgs
1360	Staphylococcus aureus	DEU3	CTYL01000001 - CTYL01000081	wgs
1361	Staphylococcus aureus	DEU30	CUAL01000001 - CUAL01012497	wgs
1362	Staphylococcus aureus	DEU35	CTZD01000001 - CTZD01002673	wgs
1363	Staphylococcus aureus	DEU36	CUCA01000001 - CUCA01024715	wgs
1364	Staphylococcus aureus	DEU37	CTZA01000001 - CTZA01001224	wgs
1365	Staphylococcus aureus	DEU38	CUDA01000001 - CUDA01028452	wgs
1366	Staphylococcus aureus	DEU39	CUDK01000001 - CUDK01028707	wgs
1367	Staphylococcus aureus	DEU41	CTZE01000001 - CTZE01001279	wgs
1368	Staphylococcus aureus	DEU42	CTZH01000001 - CTZH01000941	wgs
1369	Staphylococcus aureus	DEU43	CUAN01000001 - CUAN01007587	wgs
1370	Staphylococcus aureus	DEU46	CUEP01000001 - CUEP01046475	wgs
1371	Staphylococcus aureus	DEU47	CUBB01000001 - CUBB01013680	wgs
1372	Staphylococcus aureus	DEU49	CUDH01000001 - CUDH01032194	wgs
1373	Staphylococcus aureus	DEU5	CTYO01000001 - CTYO01000071	wgs
1374	Staphylococcus aureus	DEU50	CUAH01000001 - CUAH01005466	wgs
1375	Staphylococcus aureus	DEU6	CTYW01000001 - CTYW01000229	wgs
1376	Staphylococcus aureus	DEU8	CTYR01000001 - CTYR01000077	wgs
1377	Staphylococcus aureus	DICM09/00997-9HST2	JIYS01000001 - JIYS01000057	wgs
1378	Staphylococcus aureus	DICM09/01587-13HST	JIYR01000001 - JIYR01000034	wgs
1379	Staphylococcus aureus	DR10	AIDT01000001 - AIDT01000044	wgs
1380	Staphylococcus aureus	DSM_20231	CP011526 - CP011527	wgs
1381	Staphylococcus aureus	DSM_799	CM003167 - JXHV01000094	wgs
1382	Staphylococcus aureus	E1410	GG700597 - GG700613	wgs
1383	Staphylococcus aureus	E1470	LALC01000001 - LALC01000675	wgs
1384	Staphylococcus aureus	E2125	JYAX01000001 - JYAX01000002	wgs
1385	Staphylococcus aureus	E2125(C0X)	CFVH01000001 - CFVH01000026	wgs
1386	Staphylococcus aureus	E2125(C1)	CFVG01000001 - CFVG01000030	wgs
1387	Staphylococcus aureus	E2125(C2)	CPJT01000001 - CPJT01000026	wgs
1388	Staphylococcus aureus	E2125(C4)	CFNL01000001 - CFNL01000022	wgs
1389	Staphylococcus aureus	E2125(C6)	CPJM01000001 - CPJM01000027	wgs
1390	Staphylococcus aureus	E2125(C8)	CPJX01000001 - CPJX01000023	wgs
1391	Staphylococcus aureus	E2125(CC0X)	CPKD01000001 - CPKD01000027	wgs
1392	Staphylococcus aureus	E2125(CC1)	CPJV01000001 - CPJV01000025	wgs
1393	Staphylococcus aureus	E2125(CC2X)	CHCT01000001 - CHCT01000026	wgs
1394	Staphylococcus aureus	E2125(CC3)	CPKB01000001 - CPKB01000023	wgs
1395	Staphylococcus aureus	E2125(CC4)	CHJE01000001 - CHJE01000020	wgs
1396	Staphylococcus aureus	E2125(CC6)	CIEO01000001 - CIEO01000025	wgs
1397	Staphylococcus aureus	E396	LALB01000001 - LALB01000152	wgs
1398	Staphylococcus aureus	E404	LALI01000001 - LALI01000169	wgs
1399	Staphylococcus aureus	E4278(D0X)	CVJR01000001 - CVJR01000026	wgs
1400	Staphylococcus aureus	E4278(D2)	CPJZ01000001 - CPJZ01000020	wgs
1401	Staphylococcus aureus	E4278(D3)	CPJS01000001 - CPJS01000022	wgs
1402	Staphylococcus aureus	E4278(D4)	CPJQ01000001 - CPJQ01000020	wgs
1403	Staphylococcus aureus	E4278(D6)	CPJR01000001 - CPJR01000019	wgs
1404	Staphylococcus aureus	E4278(D8)	CPJP01000001 - CPJP01000019	wgs
1405	Staphylococcus aureus	E4278(DD0)	CHCQ01000001 - CHCQ01000015	wgs
1406	Staphylococcus aureus	E4278(DD1)	CFIK01000001 - CFIK01000017	wgs
1407	Staphylococcus aureus	E4278(DD2)	CPJN01000001 - CPJN01000015	wgs
1408	Staphylococcus aureus	E4278(DD3)	CPJU01000001 - CPJU01000020	wgs
1409	Staphylococcus aureus	E4278(DD5X)	CPJL01000001 - CPJL01000018	wgs
1410	Staphylococcus aureus	E4278(DD6)	CPJO01000001 - CPJO01000021	wgs
1411	Staphylococcus aureus	E4278(DD7)	CPJY01000001 - CPJY01000016	wgs
1412	Staphylococcus aureus	E4278(DD8)	CPKA01000001 - CPKA01000021	wgs
1413	Staphylococcus aureus	E4278(DD9)	CPJW01000001 - CPJW01000017	wgs
1414	Staphylococcus aureus	ECT-R_2	FR714927 - FR714929	complete
1415	Staphylococcus aureus	ED133	CP001996	complete
1416	Staphylococcus aureus	ED98	CP001781 - CP001784	complete
1417	Staphylococcus aureus	EMRSA16	GG770513 - GG770538	wgs
1418	Staphylococcus aureus	ES26	CTXI01000001 - CTXI01000151	wgs
1419	Staphylococcus aureus	F12749	JGFQ01000001 - JGFQ01000077	wgs
1420	Staphylococcus aureus	F12753	JGFR01000001 - JGFR01000101	wgs
1421	Staphylococcus aureus	F12856	JDGR01000001 - JDGR01000021	wgs
1422	Staphylococcus aureus	F12874	KK022942 - KK022992	wgs
1423	Staphylococcus aureus	F12915	KK092823 - KK092923	wgs
1424	Staphylococcus aureus	F12917	KK092924 - KK093004	wgs
1425	Staphylococcus aureus	F12926_081012	JGEX01000001 - JGEX01000080	wgs
1426	Staphylococcus aureus	F13022	KK042340 - KK042396	wgs
1427	Staphylococcus aureus	F13027	KK042288 - KK042339	wgs
1428	Staphylococcus aureus	F16077	KK022621 - KK022671	wgs
1429	Staphylococcus aureus	F16104	JGEY01000001 - JGEY01000073	wgs
1430	Staphylococcus aureus	F16106	KK072456 - KK072497	wgs
1431	Staphylococcus aureus	F16107	KK072498 - KK072542	wgs
1432	Staphylococcus aureus	F16108	JGEZ01000001 - JGEZ01000031	wgs
1433	Staphylococcus aureus	F16432	KK042276 - KK042287	wgs
1434	Staphylococcus aureus	F16470	KK042235 - KK042275	wgs
1435	Staphylococcus aureus	F16533	KK095840 - KK095858	wgs
1436	Staphylococcus aureus	F19383	KK029019 - KK029046	wgs
1437	Staphylococcus aureus	F19466	KK093005 - KK093143	wgs
1438	Staphylococcus aureus	F19470	JGFA01000001 - JGFA01000077	wgs
1439	Staphylococcus aureus	F19490	JGFB01000001 - JGFB01000071	wgs
1440	Staphylococcus aureus	F19955	JGFS01000001 - JGFS01000134	wgs
1441	Staphylococcus aureus	F20105	JDZR01000001 - JDZR01000011	wgs
1442	Staphylococcus aureus	F20115	KK042196 - KK042234	wgs
1443	Staphylococcus aureus	F22648	KK076382 - KK076426	wgs
1444	Staphylococcus aureus	F22893	KK029047 - KK029075	wgs
1445	Staphylococcus aureus	F22898	KK029076 - KK029103	wgs
1446	Staphylococcus aureus	F23336	JDZQ01000001 - JDZQ01000006	wgs
1447	Staphylococcus aureus	F23347	JDZP01000001 - JDZP01000019	wgs
1448	Staphylococcus aureus	F23353	KK042126 - KK042195	wgs
1449	Staphylococcus aureus	F23368	KK042102 - KK042125	wgs
1450	Staphylococcus aureus	F23585	KK095859 - KK095899	wgs
1451	Staphylococcus aureus	F23610	KK076325 - KK076381	wgs
1452	Staphylococcus aureus	F23613	KK076260 - KK076324	wgs
1453	Staphylococcus aureus	F25913	KK022672 - KK022735	wgs
1454	Staphylococcus aureus	F26021	KK072543 - KK072573	wgs
1455	Staphylococcus aureus	F26032	KK076231 - KK076259	wgs
1456	Staphylococcus aureus	F26051	KK076167 - KK076230	wgs
1457	Staphylococcus aureus	F26088	KK029104	wgs
1458	Staphylococcus aureus	F26858	KK042085 - KK042101	wgs
1459	Staphylococcus aureus	F26873	JDZO01000001 - JDZO01000014	wgs
1460	Staphylococcus aureus	F26884	KK042072 - KK042084	wgs
1461	Staphylococcus aureus	F27233	KK095900 - KK095921	wgs
1462	Staphylococcus aureus	F27252	KK076144 - KK076166	wgs
1463	Staphylococcus aureus	F27253	JDGN01000001 - JDGN01000028	wgs
1464	Staphylococcus aureus	F27254	JDGO01000001 - JDGO01000044	wgs
1465	Staphylococcus aureus	F29214	KK095922 - KK095984	wgs
1466	Staphylococcus aureus	F29447	JGFC01000001 - JGFC01000090	wgs
1467	Staphylococcus aureus	F29450_091412	KK093144 - KK093300	wgs
1468	Staphylococcus aureus	F29982	KK042046 - KK042071	wgs
1469	Staphylococcus aureus	F29993	KK041964 - KK042045	wgs
1470	Staphylococcus aureus	F29997	KK041934 - KK041963	wgs
1471	Staphylococcus aureus	F31078	JGHG01000001 - JGHG01000012	wgs
1472	Staphylococcus aureus	F31094	KK070269 - KK070273	wgs
1473	Staphylococcus aureus	F32119	KK029105 - KK029158	wgs
1474	Staphylococcus aureus	F32629	JGGH01000001 - JGGH01000062	wgs
1475	Staphylococcus aureus	F34824	JGHH01000001 - JGHH01000064	wgs
1476	Staphylococcus aureus	F35307	KK029159 - KK029217	wgs
1477	Staphylococcus aureus	F36090	KK076128 - KK076143	wgs
1478	Staphylococcus aureus	F36091	JFSO01000001 - JFSO01000024	wgs
1479	Staphylococcus aureus	F36097	KK076073 - KK076127	wgs
1480	Staphylococcus aureus	F36099	KK076020 - KK076072	wgs
1481	Staphylococcus aureus	F36670	JDYY01000001 - JDYY01000012	wgs
1482	Staphylococcus aureus	F36683	KK039810 - KK039877	wgs
1483	Staphylococcus aureus	F36687	KK039795 - KK039809	wgs
1484	Staphylococcus aureus	F36699	KK039784 - KK039794	wgs
1485	Staphylococcus aureus	F38211	KK095985 - KK096011	wgs
1486	Staphylococcus aureus	F40814	KK023673 - KK023731	wgs
1487	Staphylococcus aureus	F41882	KK021089 - KK021126	wgs
1488	Staphylococcus aureus	F41886	KK020950 - KK020983	wgs
1489	Staphylococcus aureus	F41902	KK070045 - KK070052	wgs
1490	Staphylococcus aureus	F41906	KK020984 - KK021043	wgs
1491	Staphylococcus aureus	F41913	KK021044 - KK021088	wgs
1492	Staphylococcus aureus	F42556	KK093592 - KK093625	wgs
1493	Staphylococcus aureus	F42559	JGGI01000001 - JGGI01000046	wgs
1494	Staphylococcus aureus	F42568	KK093626 - KK093665	wgs
1495	Staphylococcus aureus	F42579	KK093666 - KK093703	wgs
1496	Staphylococcus aureus	F42580	KK093704 - KK093743	wgs
1497	Staphylococcus aureus	F42582	KK093744 - KK093787	wgs
1498	Staphylococcus aureus	F43199	KK039752 - KK039783	wgs
1499	Staphylococcus aureus	F43212	KK039679 - KK039751	wgs
1500	Staphylococcus aureus	F43221	KK039634 - KK039678	wgs
1501	Staphylococcus aureus	F43252	KK039585 - KK039633	wgs
1502	Staphylococcus aureus	F43676	KK023840 - KK023841	wgs
1503	Staphylococcus aureus	F45300	KK021421 - KK021452	wgs
1504	Staphylococcus aureus	F45749	JGFN01000001 - JGFN01000148	wgs
1505	Staphylococcus aureus	F45759	KK093788 - KK093822	wgs
1506	Staphylococcus aureus	F45779	JFSN01000001 - JFSN01000020	wgs
1507	Staphylococcus aureus	F46600	JDGI01000001 - JDGI01000031	wgs
1508	Staphylococcus aureus	F46632	KK023874 - KK023915	wgs
1509	Staphylococcus aureus	F46780	KK070274 - KK070277	wgs
1510	Staphylococcus aureus	F46785	KK070278 - KK070284	wgs
1511	Staphylococcus aureus	F46798	KK070285 - KK070315	wgs
1512	Staphylococcus aureus	F48420	KK096012 - KK096032	wgs
1513	Staphylococcus aureus	F48422	KK096033 - KK096057	wgs
1514	Staphylococcus aureus	F48584	KK021608 - KK021666	wgs
1515	Staphylococcus aureus	F48603	KK096058 - KK096086	wgs
1516	Staphylococcus aureus	F48607	JGHI01000001 - JGHI01000033	wgs
1517	Staphylococcus aureus	F48611	JGHJ01000001 - JGHJ01000027	wgs
1518	Staphylococcus aureus	F48950	KK093823 - KK093839	wgs
1519	Staphylococcus aureus	F48959	JGGJ01000001 - JGGJ01000015	wgs
1520	Staphylococcus aureus	F50076	JDYX01000001 - JDYX01000013	wgs
1521	Staphylococcus aureus	F50093	KK070316 - KK070320	wgs
1522	Staphylococcus aureus	F50121	KK070321 - KK070334	wgs
1523	Staphylococcus aureus	F50126	JDYW01000001 - JDYW01000009	wgs
1524	Staphylococcus aureus	F52326	JGGK01000001 - JGGK01000047	wgs
1525	Staphylococcus aureus	F52748	KK024063 - KK024125	wgs
1526	Staphylococcus aureus	F52754	KK070061 - KK070069	wgs
1527	Staphylococcus aureus	F53388	KK039541 - KK039584	wgs
1528	Staphylococcus aureus	F53393	KK070335 - KK070339	wgs
1529	Staphylococcus aureus	F53399	KK070340 - KK070369	wgs
1530	Staphylococcus aureus	F53404	KK070370 - KK070386	wgs
1531	Staphylococcus aureus	F54452	KK022239 - KK022304	wgs
1532	Staphylococcus aureus	F54461	KK022305 - KK022328	wgs
1533	Staphylococcus aureus	F54467	KK022329 - KK022393	wgs
1534	Staphylococcus aureus	F54471	KK022394 - KK022475	wgs
1535	Staphylococcus aureus	F54494	KK022476 - KK022547	wgs
1536	Staphylococcus aureus	F55987	JDGK01000001 - JDGK01000021	wgs
1537	Staphylococcus aureus	F56969	KK096087 - KK096132	wgs
1538	Staphylococcus aureus	F57021	KK039511 - KK039540	wgs
1539	Staphylococcus aureus	F57033	KK039465 - KK039510	wgs
1540	Staphylococcus aureus	F57036	KK039410 - KK039464	wgs
1541	Staphylococcus aureus	F59156	KK024798 - KK024823	wgs
1542	Staphylococcus aureus	F59332	KK093840 - KK093887	wgs
1543	Staphylococcus aureus	F59335	KK093888 - KK093931	wgs
1544	Staphylococcus aureus	F60346	KK039379 - KK039409	wgs
1545	Staphylococcus aureus	F60349	KK070482 - KK070513	wgs
1546	Staphylococcus aureus	F60357	KK070529 - KK070539	wgs
1547	Staphylococcus aureus	F60360	KK070540 - KK070552	wgs
1548	Staphylococcus aureus	F62007	KK024980 - KK025035	wgs
1549	Staphylococcus aureus	F62010	KK025036 - KK025095	wgs
1550	Staphylococcus aureus	F62013	JDGJ01000001 - JDGJ01000055	wgs
1551	Staphylococcus aureus	F63154	KK029218 - KK029244	wgs
1552	Staphylococcus aureus	F63179	KK029245 - KK029289	wgs
1553	Staphylococcus aureus	F63687	KK070605 - KK070622	wgs
1554	Staphylococcus aureus	F63704	JETZ01000001 - JETZ01000033	wgs
1555	Staphylococcus aureus	F63712	KK092589 - KK092634	wgs
1556	Staphylococcus aureus	F63730	JEUE01000001 - JEUE01000013	wgs
1557	Staphylococcus aureus	F63750	KK070597 - KK070604	wgs
1558	Staphylococcus aureus	F63786	KK070932 - KK070941	wgs
1559	Staphylococcus aureus	F63787	KK070623 - KK070659	wgs
1560	Staphylococcus aureus	F64891	JGHY01000001 - JGHY01000070	wgs
1561	Staphylococcus aureus	F64894	KK075964 - KK076019	wgs
1562	Staphylococcus aureus	F64896	KK075951 - KK075963	wgs
1563	Staphylococcus aureus	F64897	JFSM01000001 - JFSM01000022	wgs
1564	Staphylococcus aureus	F65057	KK025436 - KK025496	wgs
1565	Staphylococcus aureus	F66300	KK029290 - KK029337	wgs
1566	Staphylococcus aureus	F66307	KK029338 - KK029388	wgs
1567	Staphylococcus aureus	F66778	KK070942 - KK070958	wgs
1568	Staphylococcus aureus	F68118	KK026433 - KK026507	wgs
1569	Staphylococcus aureus	F70051	JEUJ01000001 - JEUJ01000052	wgs
1570	Staphylococcus aureus	F70077	KK071030 - KK071086	wgs
1571	Staphylococcus aureus	F70893	KK025869 - KK025925	wgs
1572	Staphylococcus aureus	F71576	JGGL01000001 - JGGL01000018	wgs
1573	Staphylococcus aureus	F71592	JGHZ01000001 - JGHZ01000020	wgs
1574	Staphylococcus aureus	F73187	KK071369 - KK071424	wgs
1575	Staphylococcus aureus	F73229	KK071425 - KK071433	wgs
1576	Staphylococcus aureus	F74023	KK028578 - KK028653	wgs
1577	Staphylococcus aureus	F74035	KK070248 - KK070253	wgs
1578	Staphylococcus aureus	F74039	KK070254 - KK070257	wgs
1579	Staphylococcus aureus	F74139	KK026079 - KK026103	wgs
1580	Staphylococcus aureus	F74220	KK029389 - KK029390	wgs
1581	Staphylococcus aureus	F74820	JGGM01000001 - JGGM01000016	wgs
1582	Staphylococcus aureus	F76218	KK071616 - KK071648	wgs
1583	Staphylococcus aureus	F76239	JEUS01000001 - JEUS01000019	wgs
1584	Staphylococcus aureus	F76253	KK096133 - KK096182	wgs
1585	Staphylococcus aureus	F76996	KK026393 - KK026432	wgs
1586	Staphylococcus aureus	F77005	KK026173 - KK026235	wgs
1587	Staphylococcus aureus	F77047	KK026236 - KK026312	wgs
1588	Staphylococcus aureus	F77709	KK070244 - KK070247	wgs
1589	Staphylococcus aureus	F77710	KK028708 - KK028736	wgs
1590	Staphylococcus aureus	F77917	KK041881 - KK041933	wgs
1591	Staphylococcus aureus	F77919	KK041849 - KK041880	wgs
1592	Staphylococcus aureus	F77930	KK029391 - KK029424	wgs
1593	Staphylococcus aureus	F77942	JDZN01000001 - JDZN01000018	wgs
1594	Staphylococcus aureus	F77960	KK041802 - KK041848	wgs
1595	Staphylococcus aureus	F77967	KK041767 - KK041801	wgs
1596	Staphylococcus aureus	F77974	KK041742 - KK041766	wgs
1597	Staphylococcus aureus	F80349	KK026632 - KK026712	wgs
1598	Staphylococcus aureus	F80354	KK070078 - KK070101	wgs
1599	Staphylococcus aureus	F80358	KK026713 - KK026761	wgs
1600	Staphylococcus aureus	F80375	KK026778 - KK026825	wgs
1601	Staphylococcus aureus	F80381	KK026762 - KK026777	wgs
1602	Staphylococcus aureus	F80972	KK093932 - KK093953	wgs
1603	Staphylococcus aureus	F81035	KK028873 - KK028874	wgs
1604	Staphylococcus aureus	F81381	KK041729 - KK041741	wgs
1605	Staphylococcus aureus	F81389	KK041677 - KK041728	wgs
1606	Staphylococcus aureus	F82568	KK072190 - KK072202	wgs
1607	Staphylococcus aureus	F82573	KK072203 - KK072245	wgs
1608	Staphylococcus aureus	F82600	KK072246 - KK072282	wgs
1609	Staphylococcus aureus	F827_28	CTZW01000001 - CTZW01000024	wgs
1610	Staphylococcus aureus	F83251	KK027138 - KK027187	wgs
1611	Staphylococcus aureus	F83269	KK027188 - KK027230	wgs
1612	Staphylococcus aureus	F83272	KK027231 - KK027251	wgs
1613	Staphylococcus aureus	F84093	KK021559 - KK021607	wgs
1614	Staphylococcus aureus	F84732	KK041645 - KK041676	wgs
1615	Staphylococcus aureus	F84763	KK041604 - KK041644	wgs
1616	Staphylococcus aureus	F85184	JEUY01000001 - JEUY01000021	wgs
1617	Staphylococcus aureus	F85414	KK072574 - KK072621	wgs
1618	Staphylococcus aureus	F85609	JEUZ01000001 - JEUZ01000018	wgs
1619	Staphylococcus aureus	F85660	KK072622 - KK072682	wgs
1620	Staphylococcus aureus	F85691	KK072683 - KK072710	wgs
1621	Staphylococcus aureus	F85711	KK072711 - KK072716	wgs
1622	Staphylococcus aureus	F86379	JDGM01000001 - JDGM01000038	wgs
1623	Staphylococcus aureus	F869_96	CUAM01000001 - CUAM01000026	wgs
1624	Staphylococcus aureus	F87602	JGFT01000001 - JGFT01000154	wgs
1625	Staphylococcus aureus	F87619	JGHK01000001 - JGHK01000064	wgs
1626	Staphylococcus aureus	F88369	KK041572 - KK041603	wgs
1627	Staphylococcus aureus	F88375	KK041542 - KK041571	wgs
1628	Staphylococcus aureus	F88387	KK041526 - KK041541	wgs
1629	Staphylococcus aureus	F88405	KK041440 - KK041525	wgs
1630	Staphylococcus aureus	F89046	JEVA01000001 - JEVA01000013	wgs
1631	Staphylococcus aureus	F89053	KK072717 - KK072738	wgs
1632	Staphylococcus aureus	F89062	JEVB01000001 - JEVB01000008	wgs
1633	Staphylococcus aureus	F89073	JEVC01000001 - JEVC01000026	wgs
1634	Staphylococcus aureus	F89075	KK072739 - KK072787	wgs
1635	Staphylococcus aureus	F89078	KK072788 - KK072804	wgs
1636	Staphylococcus aureus	F89441	KK027501 - KK027555	wgs
1637	Staphylococcus aureus	F89468	KK027556 - KK027630	wgs
1638	Staphylococcus aureus	F902_02	CTZS01000001 - CTZS01000026	wgs
1639	Staphylococcus aureus	F90608	KK022877 - KK022878	wgs
1640	Staphylococcus aureus	F91072	JGFU01000001 - JGFU01000072	wgs
1641	Staphylococcus aureus	F91077	JGFV01000001 - JGFV01000030	wgs
1642	Staphylococcus aureus	F91084	JGIA01000001 - JGIA01000026	wgs
1643	Staphylococcus aureus	F92047	KK072805 - KK072824	wgs
1644	Staphylococcus aureus	F92073	JEVD01000001 - JEVD01000016	wgs
1645	Staphylococcus aureus	F92089	KK072825 - KK072878	wgs
1646	Staphylococcus aureus	F92105_080312	JEVE01000001 - JEVE01000020	wgs
1647	Staphylococcus aureus	F92119_080312	KK072879 - KK072898	wgs
1648	Staphylococcus aureus	F92121	KK096183 - KK096200	wgs
1649	Staphylococcus aureus	F92125	JEVF01000001 - JEVF01000021	wgs
1650	Staphylococcus aureus	F92127	JEVG01000001 - JEVG01000016	wgs
1651	Staphylococcus aureus	F92128	JEVH01000001 - JEVH01000016	wgs
1652	Staphylococcus aureus	F92753	KK027763 - KK027833	wgs
1653	Staphylococcus aureus	F92765	KK027834 - KK027864	wgs
1654	Staphylococcus aureus	FCFHV36	CP011147	complete
1655	Staphylococcus aureus	FDAARGOS_135	LOSC01000001 - LOSC01000006	wgs
1656	Staphylococcus aureus	FDAARGOS_140	LOSB01000001 - LOSB01000004	wgs
1657	Staphylococcus aureus	FDAARGOS_169	LORT01000001 - LORT01000003	wgs
1658	Staphylococcus aureus	FL355	CVJT01000001 - CVJT01000029	wgs
1659	Staphylococcus aureus	FL356	CSHJ01000001 - CSHJ01000030	wgs
1660	Staphylococcus aureus	FL357	CVJS01000001 - CVJS01000025	wgs
1661	Staphylococcus aureus	FL358	CSEM01000001 - CSEM01000038	wgs
1662	Staphylococcus aureus	FL359	CSCC01000001 - CSCC01000032	wgs
1663	Staphylococcus aureus	FL360	CSHB01000001 - CSHB01000029	wgs
1664	Staphylococcus aureus	FL361	CSFO01000001 - CSFO01000028	wgs
1665	Staphylococcus aureus	FL362	CIFU01000001 - CIFU01000024	wgs
1666	Staphylococcus aureus	FL363	CSBR01000001 - CSBR01000022	wgs
1667	Staphylococcus aureus	FL364	CSEF01000001 - CSEF01000024	wgs
1668	Staphylococcus aureus	FL365	CGDX01000001 - CGDX01000022	wgs
1669	Staphylococcus aureus	FL366	CSFU01000001 - CSFU01000020	wgs
1670	Staphylococcus aureus	FL367	CSHW01000001 - CSHW01000023	wgs
1671	Staphylococcus aureus	FL368	CSDQ01000001 - CSDQ01000044	wgs
1672	Staphylococcus aureus	FL369	CSGL01000001 - CSGL01000047	wgs
1673	Staphylococcus aureus	FL370	CSDX01000001 - CSDX01000059	wgs
1674	Staphylococcus aureus	FL371	CSCA01000001 - CSCA01000018	wgs
1675	Staphylococcus aureus	FL372	CSJQ01000001 - CSJQ01000027	wgs
1676	Staphylococcus aureus	FL373	CSGY01000001 - CSGY01000028	wgs
1677	Staphylococcus aureus	FL374	CSDR01000001 - CSDR01000028	wgs
1678	Staphylococcus aureus	FL375	CSFZ01000001 - CSFZ01000023	wgs
1679	Staphylococcus aureus	FL376	CSCV01000001 - CSCV01000060	wgs
1680	Staphylococcus aureus	FL377	CSFA01000001 - CSFA01000057	wgs
1681	Staphylococcus aureus	FL378	CHET01000001 - CHET01000098	wgs
1682	Staphylococcus aureus	FL379	CSCD01000001 - CSCD01000067	wgs
1683	Staphylococcus aureus	FL380	CFPJ01000001 - CFPJ01000084	wgs
1684	Staphylococcus aureus	FL381	CHEX01000001 - CHEX01000052	wgs
1685	Staphylococcus aureus	FL382	CFLI01000001 - CFLI01000059	wgs
1686	Staphylococcus aureus	FL383	CSIU01000001 - CSIU01000052	wgs
1687	Staphylococcus aureus	FL384	CSDI01000001 - CSDI01000077	wgs
1688	Staphylococcus aureus	FL385	CSFV01000001 - CSFV01000042	wgs
1689	Staphylococcus aureus	FL386	CFPS01000001 - CFPS01000068	wgs
1690	Staphylococcus aureus	FL387	CFPC01000001 - CFPC01000063	wgs
1691	Staphylococcus aureus	FL388	CHER01000001 - CHER01000070	wgs
1692	Staphylococcus aureus	FL389	CSCK01000001 - CSCK01000072	wgs
1693	Staphylococcus aureus	FL390	CFOP01000001 - CFOP01000077	wgs
1694	Staphylococcus aureus	FL391	CSFX01000001 - CSFX01000051	wgs
1695	Staphylococcus aureus	FL392	CSJN01000001 - CSJN01000091	wgs
1696	Staphylococcus aureus	FL393	CSCU01000001 - CSCU01000049	wgs
1697	Staphylococcus aureus	FL394	CSDW01000001 - CSDW01000044	wgs
1698	Staphylococcus aureus	FL395	CSJD01000001 - CSJD01000032	wgs
1699	Staphylococcus aureus	FORC_001	CP009554	complete
1700	Staphylococcus aureus	FP_N239	KK223708 - KK223745	wgs
1701	Staphylococcus aureus	FP_N5203_OX	KK223746 - KK223777	wgs
1702	Staphylococcus aureus	FP_N5208_OX	KK223778 - KK223819	wgs
1703	Staphylococcus aureus	FRI1151m	CM003168 - JXHW01000080	wgs
1704	Staphylococcus aureus	FRI137	JXHX01000001 - JXHX01000074	wgs
1705	Staphylococcus aureus	FRICAR	CTXG01000001 - CTXG01000217	wgs
1706	Staphylococcus aureus	FVRH6001	JBSM01000001 - JBSM01000025	wgs
1707	Staphylococcus aureus	FVRH6002	KI974679 - KI974713	wgs
1708	Staphylococcus aureus	FVRH6011	KI976506 - KI976528	wgs
1709	Staphylococcus aureus	FVRH6021	KK019117 - KK019126	wgs
1710	Staphylococcus aureus	FVRH6022	KK019145 - KK019184	wgs
1711	Staphylococcus aureus	FVRH6026	KK019127 - KK019144	wgs
1712	Staphylococcus aureus	FVRH6035	KI977560 - KI977579	wgs
1713	Staphylococcus aureus	FVRH6040	KK047742 - KK047747	wgs
1714	Staphylococcus aureus	FVRH6052	KI977779 - KI977786	wgs
1715	Staphylococcus aureus	FVRH6065	KI978222 - KI978242	wgs
1716	Staphylococcus aureus	FVRH6066	KK047723 - KK047733	wgs
1717	Staphylococcus aureus	FVRH6067	KI977948 - KI977956	wgs
1718	Staphylococcus aureus	FVRH6074	KI977957 - KI977969	wgs
1719	Staphylococcus aureus	FVRH6076	JBHL01000001 - JBHL01000022	wgs
1720	Staphylococcus aureus	FVRH6079	KK047717 - KK047722	wgs
1721	Staphylococcus aureus	FVRH6118	KI979234 - KI979244	wgs
1722	Staphylococcus aureus	FVRH6129	KK019352 - KK019404	wgs
1723	Staphylococcus aureus	FVRH6130	KI978733 - KI978747	wgs
1724	Staphylococcus aureus	FVRH6131	KI978748 - KI978757	wgs
1725	Staphylococcus aureus	FVRH6132	KI978797 - KI978806	wgs
1726	Staphylococcus aureus	FVRH6138	JBFO01000001 - JBFO01000006	wgs
1727	Staphylococcus aureus	GD2010-052	JIYN01000001 - JIYN01000036	wgs
1728	Staphylococcus aureus	GD2010-061	JIYM01000001 - JIYM01000035	wgs
1729	Staphylococcus aureus	GD2010-090	JIYL01000001 - JIYL01000050	wgs
1730	Staphylococcus aureus	GD2010-102	JIYK01000001 - JIYK01000043	wgs
1731	Staphylococcus aureus	GD2010-107	JIYJ01000001 - JIYJ01000033	wgs
1732	Staphylococcus aureus	GD2010-110	JIYI01000001 - JIYI01000038	wgs
1733	Staphylococcus aureus	GD2010-112	JIYH01000001 - JIYH01000044	wgs
1734	Staphylococcus aureus	GD2010-115	JIYG01000001 - JIYG01000044	wgs
1735	Staphylococcus aureus	GD2010-131	JIYF01000001 - JIYF01000056	wgs
1736	Staphylococcus aureus	GD2010-147	JIYE01000001 - JIYE01000030	wgs
1737	Staphylococcus aureus	GD2010-155	JIYD01000001 - JIYD01000025	wgs
1738	Staphylococcus aureus	GD2010-158	JIYC01000001 - JIYC01000034	wgs
1739	Staphylococcus aureus	GD2010-159	JIYB01000001 - JIYB01000036	wgs
1740	Staphylococcus aureus	GD2010-168	JIYA01000001 - JIYA01000043	wgs
1741	Staphylococcus aureus	GD2010-169	JIXZ01000001 - JIXZ01000053	wgs
1742	Staphylococcus aureus	GD2010-177	JIXY01000001 - JIXY01000039	wgs
1743	Staphylococcus aureus	GGMC6003	KI975875 - KI975902	wgs
1744	Staphylococcus aureus	GGMC6004	KK047892 - KK047901	wgs
1745	Staphylococcus aureus	GGMC6008	JBOF01000001 - JBOF01000013	wgs
1746	Staphylococcus aureus	GGMC6010	KI973539 - KI973571	wgs
1747	Staphylococcus aureus	GGMC6018	KI978041 - KI978048	wgs
1748	Staphylococcus aureus	GGMC6024	KI978243 - KI978269	wgs
1749	Staphylococcus aureus	GGMC6026	KI978545 - KI978564	wgs
1750	Staphylococcus aureus	GGMC6027	KI978672 - KI978680	wgs
1751	Staphylococcus aureus	GGMC6036	KI978846 - KI978851	wgs
1752	Staphylococcus aureus	GGMC6043	KI979144 - KI979183	wgs
1753	Staphylococcus aureus	GGMC6049	KI976982 - KI976995	wgs
1754	Staphylococcus aureus	GGMC6053	KI979207 - KI979233	wgs
1755	Staphylococcus aureus	GGMC6057	JBEQ01000001 - JBEQ01000009	wgs
1756	Staphylococcus aureus	GR1	AJLX01000001 - AJLX01000068	wgs
1757	Staphylococcus aureus	GR2	CP010402 - CP010404	complete
1758	Staphylococcus aureus	Gv69	CP009681	complete
1759	Staphylococcus aureus	H-EMRSA-15	CP007659	complete
1760	Staphylococcus aureus	H12662	KK093954 - KK093973	wgs
1761	Staphylococcus aureus	H12818	KK022548 - KK022590	wgs
1762	Staphylococcus aureus	H12822	JDGB01000001 - JDGB01000028	wgs
1763	Staphylococcus aureus	H12890	JGHL01000001 - JGHL01000020	wgs
1764	Staphylococcus aureus	H12893	KK039334 - KK039378	wgs
1765	Staphylococcus aureus	H12930	KK039326 - KK039333	wgs
1766	Staphylococcus aureus	H15665	KK023986 - KK024062	wgs
1767	Staphylococcus aureus	H15899	JGGN01000001 - JGGN01000032	wgs
1768	Staphylococcus aureus	H15911	KK093974 - KK094021	wgs
1769	Staphylococcus aureus	H16097	KK070387 - KK070396	wgs
1770	Staphylococcus aureus	H182_MRSA	CUBN01000001 - CUBN01000028	wgs
1771	Staphylococcus aureus	H18808	KK024424 - KK024495	wgs
1772	Staphylococcus aureus	H18809	KK024556 - KK024610	wgs
1773	Staphylococcus aureus	H18811	KK024720 - KK024777	wgs
1774	Staphylococcus aureus	H18813	KK024496 - KK024555	wgs
1775	Staphylococcus aureus	H19	GG730335 - GG730347	wgs
1776	Staphylococcus aureus	H19392	KK094022 - KK094057	wgs
1777	Staphylococcus aureus	H19398	JGGO01000001 - JGGO01000019	wgs
1778	Staphylococcus aureus	H19404	JGGP01000001 - JGGP01000058	wgs
1779	Staphylococcus aureus	H19420	JGGQ01000001 - JGGQ01000018	wgs
1780	Staphylococcus aureus	H19476	KK070397 - KK070409	wgs
1781	Staphylococcus aureus	H19520	KK022142 - KK022176	wgs
1782	Staphylococcus aureus	H202	CTYD01000001 - CTYD01000352	wgs
1783	Staphylococcus aureus	H20315	JGHM01000001 - JGHM01000022	wgs
1784	Staphylococcus aureus	H20321	KK096201 - KK096243	wgs
1785	Staphylococcus aureus	H20322	KK096244 - KK096290	wgs
1786	Staphylococcus aureus	H211	CTWW01000001 - CTWW01000184	wgs
1787	Staphylococcus aureus	H216	CTXZ01000001 - CTXZ01000110	wgs
1788	Staphylococcus aureus	H21924	KK024780 - KK024797	wgs
1789	Staphylococcus aureus	H21935	KK024778 - KK024779	wgs
1790	Staphylococcus aureus	H22632	KK094058 - KK094091	wgs
1791	Staphylococcus aureus	H22637	KK094092 - KK094108	wgs
1792	Staphylococcus aureus	H22656	KK075928 - KK075950	wgs
1793	Staphylococcus aureus	H23829	KK028309 - KK028334	wgs
1794	Staphylococcus aureus	H23830	KK028335 - KK028352	wgs
1795	Staphylococcus aureus	H24	CTWS01000001 - CTWS01000123	wgs
1796	Staphylococcus aureus	H24637	KK029425 - KK029490	wgs
1797	Staphylococcus aureus	H24662	KK029491 - KK029532	wgs
1798	Staphylococcus aureus	H24884	KK024950 - KK024979	wgs
1799	Staphylococcus aureus	H25869	KK070410 - KK070419	wgs
1800	Staphylococcus aureus	H25872	KK039299 - KK039325	wgs
1801	Staphylococcus aureus	H27739	KK025282 - KK025355	wgs
1802	Staphylococcus aureus	H27761	KK025356 - KK025399	wgs
1803	Staphylococcus aureus	H27777	KK025400 - KK025435	wgs
1804	Staphylococcus aureus	H27858	KK029533 - KK029583	wgs
1805	Staphylococcus aureus	H27862	KK029584 - KK029653	wgs
1806	Staphylococcus aureus	H27872	KK029654 - KK029720	wgs
1807	Staphylococcus aureus	H29	ANHW01000001 - ANHW01000118	wgs
1808	Staphylococcus aureus	H30732	KK026003 - KK026047	wgs
1809	Staphylococcus aureus	H30737	KK026313 - KK026392	wgs
1810	Staphylococcus aureus	H31084	KK075909 - KK075927	wgs
1811	Staphylococcus aureus	H31085	JFSL01000001 - JFSL01000023	wgs
1812	Staphylococcus aureus	H31086	KK075889 - KK075908	wgs
1813	Staphylococcus aureus	H31276	KK029721 - KK029755	wgs
1814	Staphylococcus aureus	H31290	KK029756 - KK029757	wgs
1815	Staphylococcus aureus	H32126	JEUF01000001 - JEUF01000025	wgs
1816	Staphylococcus aureus	H32135	KK070847 - KK070904	wgs
1817	Staphylococcus aureus	H32166	KK070905 - KK070916	wgs
1818	Staphylococcus aureus	H32175	KK096291 - KK096310	wgs
1819	Staphylococcus aureus	H32181	KK070917 - KK070931	wgs
1820	Staphylococcus aureus	H33594	KK025820 - KK025868	wgs
1821	Staphylococcus aureus	H33602	KK025764 - KK025788	wgs
1822	Staphylococcus aureus	H33636	KK025789 - KK025819	wgs
1823	Staphylococcus aureus	H34245	KK029758 - KK029816	wgs
1824	Staphylococcus aureus	H35283	JEUI01000001 - JEUI01000016	wgs
1825	Staphylococcus aureus	H37235	JDGS01000001 - JDGS01000025	wgs
1826	Staphylococcus aureus	H37776	KK028654 - KK028680	wgs
1827	Staphylococcus aureus	H37781	KK028681 - KK028707	wgs
1828	Staphylococcus aureus	H38215	KK071434 - KK071487	wgs
1829	Staphylococcus aureus	H38226	KK071298 - KK071335	wgs
1830	Staphylococcus aureus	H38239	KK071336 - KK071368	wgs
1831	Staphylococcus aureus	H40569	KK029817 - KK029881	wgs
1832	Staphylococcus aureus	H40575	KK029882 - KK029883	wgs
1833	Staphylococcus aureus	H40583	KK029884 - KK029885	wgs
1834	Staphylococcus aureus	H41070	JEUQ01000001 - JEUQ01000017	wgs
1835	Staphylococcus aureus	H41079	KK071593 - KK071615	wgs
1836	Staphylococcus aureus	H41109	JEUR01000001 - JEUR01000017	wgs
1837	Staphylococcus aureus	H41336	KK070258 - KK070261	wgs
1838	Staphylococcus aureus	H42737	KK026582 - KK026604	wgs
1839	Staphylococcus aureus	H42759	KK026605 - KK026631	wgs
1840	Staphylococcus aureus	H431_62	CUAB01000001 - CUAB01000035	wgs
1841	Staphylococcus aureus	H43687	KK094109 - KK094129	wgs
1842	Staphylococcus aureus	H43690	KK094130 - KK094154	wgs
1843	Staphylococcus aureus	H43694	JGGR01000001 - JGGR01000015	wgs
1844	Staphylococcus aureus	H43700	KK094155 - KK094200	wgs
1845	Staphylococcus aureus	H43986	KK071822 - KK071834	wgs
1846	Staphylococcus aureus	H43996	JEUT01000001 - JEUT01000014	wgs
1847	Staphylococcus aureus	H44015	KK071835 - KK071850	wgs
1848	Staphylococcus aureus	H44713	KK070262 - KK070268	wgs
1849	Staphylococcus aureus	H45755	KK026997 - KK027052	wgs
1850	Staphylococcus aureus	H45760	KK027083 - KK027137	wgs
1851	Staphylococcus aureus	H45765	KK027053 - KK027082	wgs
1852	Staphylococcus aureus	H47117	JGGS01000001 - JGGS01000015	wgs
1853	Staphylococcus aureus	H47139	JGIB01000001 - JGIB01000069	wgs
1854	Staphylococcus aureus	H47169	JEUV01000001 - JEUV01000018	wgs
1855	Staphylococcus aureus	H47171	KK071987 - KK072048	wgs
1856	Staphylococcus aureus	H47183	KK072098 - KK072140	wgs
1857	Staphylococcus aureus	H47224	JEUW01000001 - JEUW01000046	wgs
1858	Staphylococcus aureus	H47671	KK041426 - KK041439	wgs
1859	Staphylococcus aureus	H48052	KK028737 - KK028789	wgs
1860	Staphylococcus aureus	H48054	KK028790 - KK028847	wgs
1861	Staphylococcus aureus	H482	CTXK01000001 - CTXK01000151	wgs
1862	Staphylococcus aureus	H48646	KK027295 - KK027315	wgs
1863	Staphylococcus aureus	H48649	KK027255 - KK027294	wgs
1864	Staphylococcus aureus	H49831	KK072899 - KK072909	wgs
1865	Staphylococcus aureus	H49864	KK072910 - KK072941	wgs
1866	Staphylococcus aureus	H49917	KK072422 - KK072455	wgs
1867	Staphylococcus aureus	H49922	KK072405 - KK072421	wgs
1868	Staphylococcus aureus	H50387	KK096311 - KK096322	wgs
1869	Staphylococcus aureus	H50403	KK096323 - KK096344	wgs
1870	Staphylococcus aureus	H50411	JGHN01000001 - JGHN01000023	wgs
1871	Staphylococcus aureus	H51158	JDZM01000001 - JDZM01000008	wgs
1872	Staphylococcus aureus	H53188	KK072942 - KK072988	wgs
1873	Staphylococcus aureus	H54403	KK027707 - KK027762	wgs
1874	Staphylococcus aureus	H56219	KK072989 - KK073001	wgs
1875	Staphylococcus aureus	H56227	KK073002 - KK073021	wgs
1876	Staphylococcus aureus	H57070	KK022879 - KK022941	wgs
1877	Staphylococcus aureus	H57815	KK028015 - KK028078	wgs
1878	Staphylococcus aureus	H57821	KK029886 - KK029948	wgs
1879	Staphylococcus aureus	H57822	KK029949 - KK030012	wgs
1880	Staphylococcus aureus	H57823	KK030013 - KK030075	wgs
1881	Staphylococcus aureus	H58165	KK041417 - KK041425	wgs
1882	Staphylococcus aureus	H58177	JDZL01000001 - JDZL01000010	wgs
1883	Staphylococcus aureus	H58183	KK041408 - KK041416	wgs
1884	Staphylococcus aureus	H58191	KK041341 - KK041407	wgs
1885	Staphylococcus aureus	H58198	JDZK01000001 - JDZK01000011	wgs
1886	Staphylococcus aureus	H59298	KK073022 - KK073032	wgs
1887	Staphylococcus aureus	H59303_080912	JGFD01000001 - JGFD01000067	wgs
1888	Staphylococcus aureus	H59312_080912	JGFE01000001 - JGFE01000062	wgs
1889	Staphylococcus aureus	H59325	KK096345 - KK096364	wgs
1890	Staphylococcus aureus	H59329	JGFF01000001 - JGFF01000011	wgs
1891	Staphylococcus aureus	H60145	KK022619 - KK022620	wgs
1892	Staphylococcus aureus	H61003	KK030076 - KK030123	wgs
1893	Staphylococcus aureus	H64299	KK030124 - KK030176	wgs
1894	Staphylococcus aureus	H64303	KK030177 - KK030207	wgs
1895	Staphylococcus aureus	H64570	KK096365 - KK096379	wgs
1896	Staphylococcus aureus	H64941	KK041285 - KK041340	wgs
1897	Staphylococcus aureus	H64962	KK041246 - KK041284	wgs
1898	Staphylococcus aureus	H64967	KK041196 - KK041245	wgs
1899	Staphylococcus aureus	H65	CUBO01000001 - CUBO01000035	wgs
1900	Staphylococcus aureus	H65794	KK073033 - KK073058	wgs
1901	Staphylococcus aureus	H65830	JEVI01000001 - JEVI01000012	wgs
1902	Staphylococcus aureus	H65853	JFSK01000001 - JFSK01000022	wgs
1903	Staphylococcus aureus	H65856	JGIC01000001 - JGIC01000096	wgs
1904	Staphylococcus aureus	H65863	KK075848 - KK075888	wgs
1905	Staphylococcus aureus	H65878	KK075834 - KK075847	wgs
1906	Staphylococcus aureus	H65881	KK075812 - KK075833	wgs
1907	Staphylococcus aureus	H65882	KK075784 - KK075811	wgs
1908	Staphylococcus aureus	H65883	KK075765 - KK075783	wgs
1909	Staphylococcus aureus	H67656	KK030208 - KK030280	wgs
1910	Staphylococcus aureus	H68244	KK041143 - KK041195	wgs
1911	Staphylococcus aureus	H68252	KK041113 - KK041142	wgs
1912	Staphylococcus aureus	H68256	KK041077 - KK041112	wgs
1913	Staphylococcus aureus	H68996	KK075742 - KK075764	wgs
1914	Staphylococcus aureus	H69239	KK023034 - KK023090	wgs
1915	Staphylococcus aureus	H70821	KK030281 - KK030282	wgs
1916	Staphylococcus aureus	H70826	KK030283 - KK030354	wgs
1917	Staphylococcus aureus	H70834	KK030355 - KK030422	wgs
1918	Staphylococcus aureus	H71538	KK041066 - KK041076	wgs
1919	Staphylococcus aureus	H71553	KK041054 - KK041065	wgs
1920	Staphylococcus aureus	H71778	JFSJ01000001 - JFSJ01000015	wgs
1921	Staphylococcus aureus	H71781	KK028142 - KK028164	wgs
1922	Staphylococcus aureus	H71785	KK028118 - KK028141	wgs
1923	Staphylococcus aureus	H72115	JEVJ01000001 - JEVJ01000014	wgs
1924	Staphylococcus aureus	H72119	KK093301 - KK093326	wgs
1925	Staphylococcus aureus	H72129_090612	JEVK01000001 - JEVK01000040	wgs
1926	Staphylococcus aureus	H72131	KK075687 - KK075741	wgs
1927	Staphylococcus aureus	H72152	JFSI01000001 - JFSI01000014	wgs
1928	Staphylococcus aureus	H74056	KK030423 - KK030486	wgs
1929	Staphylococcus aureus	H75143	KK041039 - KK041053	wgs
1930	Staphylococcus aureus	H75198	KK023204 - KK023227	wgs
1931	Staphylococcus aureus	H75421	KK075665 - KK075686	wgs
1932	Staphylococcus aureus	H75423	KK073059 - KK073076	wgs
1933	Staphylococcus aureus	H75425	KK073077 - KK073089	wgs
1934	Staphylococcus aureus	H75430	JFSH01000001 - JFSH01000019	wgs
1935	Staphylococcus aureus	H77094	KK030487 - KK030512	wgs
1936	Staphylococcus aureus	H77098	KK030513 - KK030561	wgs
1937	Staphylococcus aureus	H77102	KK030562 - KK030604	wgs
1938	Staphylococcus aureus	H79477	KK033116 - KK033186	wgs
1939	Staphylococcus aureus	H79484	KK070155 - KK070169	wgs
1940	Staphylococcus aureus	H81433	KK072296 - KK072348	wgs
1941	Staphylococcus aureus	H81437	KK023463 - KK023464	wgs
1942	Staphylococcus aureus	H81800	JDYV01000001 - JDYV01000009	wgs
1943	Staphylococcus aureus	H81809	JDYU01000001 - JDYU01000013	wgs
1944	Staphylococcus aureus	H81885	JDYT01000001 - JDYT01000009	wgs
1945	Staphylococcus aureus	H81898	JGGT01000001 - JGGT01000033	wgs
1946	Staphylococcus aureus	H81901	KK094201 - KK094236	wgs
1947	Staphylococcus aureus	H83025	KK097737 - KK097784	wgs
1948	Staphylococcus aureus	H83536	KK021502 - KK021558	wgs
1949	Staphylococcus aureus	H84489	KK023597 - KK023647	wgs
1950	Staphylococcus aureus	H84492	KK023648 - KK023649	wgs
1951	Staphylococcus aureus	H84507	KK023650 - KK023672	wgs
1952	Staphylococcus aureus	H84956	JFSG01000001 - JFSG01000017	wgs
1953	Staphylococcus aureus	H84958	JFSF01000001 - JFSF01000020	wgs
1954	Staphylococcus aureus	H84959	KK075649 - KK075664	wgs
1955	Staphylococcus aureus	H84973	KK039275 - KK039298	wgs
1956	Staphylococcus aureus	H84980	KK039232 - KK039274	wgs
1957	Staphylococcus aureus	H85003	KK039195 - KK039231	wgs
1958	Staphylococcus aureus	H85008	JDYS01000001 - JDYS01000011	wgs
1959	Staphylococcus aureus	H87628	KK039134 - KK039194	wgs
1960	Staphylococcus aureus	H87658	KK024325 - KK024369	wgs
1961	Staphylococcus aureus	H87668	KK039088 - KK039133	wgs
1962	Staphylococcus aureus	H88149	KK094237 - KK094298	wgs
1963	Staphylococcus aureus	H88163	KK094299 - KK094341	wgs
1964	Staphylococcus aureus	H88170	KK094342 - KK094359	wgs
1965	Staphylococcus aureus	H88185	KK075605 - KK075648	wgs
1966	Staphylococcus aureus	H88188	JGID01000001 - JGID01000069	wgs
1967	Staphylococcus aureus	H89939	KK096380 - KK096412	wgs
1968	Staphylococcus aureus	H89941	KK096413 - KK096438	wgs
1969	Staphylococcus aureus	H90284	JDGA01000001 - JDGA01000067	wgs
1970	Staphylococcus aureus	H91384	KK039068 - KK039087	wgs
1971	Staphylococcus aureus	H914_91	CUAK01000001 - CUAK01000033	wgs
1972	Staphylococcus aureus	HAR21	JYAW01000001 - JYAW01000015	wgs
1973	Staphylococcus aureus	HBHO6002	KI975562 - KI975572	wgs
1974	Staphylococcus aureus	HBHO6021	KK047663 - KK047670	wgs
1975	Staphylococcus aureus	HBHO6022	KI978893 - KI978901	wgs
1976	Staphylococcus aureus	HBHO6024	KI978916 - KI978951	wgs
1977	Staphylococcus aureus	HBHO6042	KI973769 - KI973790	wgs
1978	Staphylococcus aureus	HBHO6050	KK047876 - KK047879	wgs
1979	Staphylococcus aureus	HDE288	JYAZ01000001 - JYAZ01000005	wgs
1980	Staphylococcus aureus	HG003(RN1)	JPPU01000001 - JPPU01000019	wgs
1981	Staphylococcus aureus	HI010	KB820894 - KB820897	wgs
1982	Staphylococcus aureus	HI010B	AIVJ01000001 - AIVJ01000023	wgs
1983	Staphylococcus aureus	HI013	KB820898 - KB820902	wgs
1984	Staphylococcus aureus	HI022	KB820903 - KB820905	wgs
1985	Staphylococcus aureus	HI049	KB820912 - KB820915	wgs
1986	Staphylococcus aureus	HI049B	KB820906 - KB820908	wgs
1987	Staphylococcus aureus	HI049C	KB820909 - KB820911	wgs
1988	Staphylococcus aureus	HI111	KB820916 - KB820918	wgs
1989	Staphylococcus aureus	HI168	KB820919 - KB820924	wgs
1990	Staphylococcus aureus	HIF003_B2N-C	AIVK01000001 - AIVK01000008	wgs
1991	Staphylococcus aureus	HOAG6005	KI974926 - KI974958	wgs
1992	Staphylococcus aureus	HOAG6017	KI975383 - KI975395	wgs
1993	Staphylococcus aureus	HOAG6025	KI975850 - KI975874	wgs
1994	Staphylococcus aureus	HOAG6034	JBPX01000001 - JBPX01000020	wgs
1995	Staphylococcus aureus	HOAG6042	JBPF01000001 - JBPF01000037	wgs
1996	Staphylococcus aureus	HOAG6043	KK047810 - KK047823	wgs
1997	Staphylococcus aureus	HOAG6047	KK047803 - KK047809	wgs
1998	Staphylococcus aureus	HOAG6054	KI973861 - KI973889	wgs
1999	Staphylococcus aureus	HOAG6057	KI973890 - KI973923	wgs
[truncated: 4,133 more rows]

## Sheet: Supplementary table 2
No.	Species	Strain	Notes	Accession number
1	Enterococcus faecalis	EF123	plasmid pEF123	KX579977
2	Enterococcus faecalis	V583	plasmid pTEF1	AE016833
3	Enterococcus faecalis	unknown	plasmid pLG2	HQ426665
4	Enterococcus faecalis	unknown	plasmid pWZ909	GQ484954
5	Enterococcus faecium	DO	plasmid 3	CP003586
6	Enterococcus faecium	unknown	plasmid pJEG040	KX810025

## Sheet: Supplementary table 3
No.	Locus	Annealing temperature ºC	Primer name	Primer sequence
1	mazEF-Sa	50	MazE-F	AHYTDAAYCTCTCCCTHGC
2			MazF-R	CCCCYTGYTCNGANCC
3	pemIK-Sa1	50	PemI-01-F	AAAAAAGAAGTATCTATTGAAG
4			PemI-02-F	AAAAAAGGAGTCTATTGAAG
5			PemI-03-F	AAGAAAGAAGAATCAATTAAAG
6			PemI-04-F	AARAAAGAAGAAWCAATTGAAG
7			PemI-05-F	ARAAAGAAGAATCGATTGAAG
8			PemK-01-R	TTAGTTTTSACTTCGATATC
9			PemK-02-R	TTTTAGTTTTGATTTCAACATC
10			PemK-03-R	TTTTGGTTTTAAGTTCTATATC
11			PemK-04-R	TTTTTAGATTTAACTTCTATATC
12			PemK-05-R	TTTTTGTTTTAAGTTGGATATC
13			PemK-06-R	TTYTTAGTTTTAACTTCAATATC
14	pemIK-Sa2	50	PemI2-F	GAAGTCGGCGCAGAG
15			PemK2-R	CATGCTGACCACTCTG
16	pemIK-Cap	50	PemICap-F	ATTCAYGATTTTTATCGTAATG
17			PemKCap-R	ACWACTACRCATGGTCG
18	pemIK-Car	55	PemICar-F	AATGGGGCGAAGCATC
19			PemKCar-R	ACATCAGTAGGATAYTTAAC
20	pemIK-Mic	55	PemIMic-F	GGAATAGCCAAGCTATTAG
21			PemKMic-R	CGGTATGTGCTTCAATTG
22	pemIK-Sci	55	PemISci-F	AAAATTCAATGTTCCTGAAG
23			PemKSci-R	GAAAATGTTGAGCTATGTTC
24	pemIK-War	50	PemIWar-F	GCTTAAAGAAAAATAYATTACAG
			PemKWar-R	TAGATTTAATAAACTTTTCAATC

## Sheet: Supplementary table 4
No.	Species	Strain	Gene	Accession	Beginning	End	Strand
1	Agrobacterium tumefaciens	C58	pemI-Sa2	AE007869	928967	929233	1
2	Agrobacterium tumefaciens	C58	pemK-Sa2	AE007869	929233	929592	1
3	Enterococcus faecalis	EF123	pemI-Sa4	KX579977	31615	31845	1
4	Enterococcus faecalis	EF123	pemK-Sa4	KX579977	31845	32186	1
5	Enterococcus faecalis	V583	pemI-Sa5	AE016833	58746	59009	-1
6	Enterococcus faecalis	V583	pemK-Sa5	AE016833	58390	58752	-1
7	Enterococcus faecium	DO	pemI-Sa5	CP003586	242234	242524	-1
8	Enterococcus faecium	DO	pemK-Sa5	CP003586	241890	242240	-1
9	Neorhizobium galegae	HAM13/1141a	pemI-Sa2	HG938354	172944	173207	-1
10	Neorhizobium galegae	HAM13/1141a	pemK-Sa2	HG938354	172573	172944	-1
11	Staphylococcus agnetis	908	mazE-Sa	CP009623	1218813	1219028	-1
12	Staphylococcus agnetis	908	mazF-Sa	CP009623	1218459	1218812	-1
13	Staphylococcus agnetis	908	pemI-Sa1	CP009624	10423	10806	-1
14	Staphylococcus agnetis	908	pemK-Sa1	CP009624	10088	10465	-1
15	Staphylococcus agnetis	CBMRN20813338	mazE-Sa	JPRT01000013	54816	55031	1
16	Staphylococcus agnetis	CBMRN20813338	mazF-Sa	JPRT01000013	55032	55385	1
17	Staphylococcus argenteus	MSHR1132	mazE-Sa	FR821777	2068714	2068908	-1
18	Staphylococcus argenteus	MSHR1132	mazF-Sa	FR821777	2068355	2068717	-1
19	Staphylococcus argenteus	SaM260_MSHR	mazE-Sa	CCEF01000005	7349	7543	-1
20	Staphylococcus argenteus	SaM260_MSHR	mazF-Sa	CCEF01000005	6990	7352	-1
21	Staphylococcus argenteus	Sa_FJABA32044V6S1	mazE-Sa	CCEE01000008	100098	100292	1
22	Staphylococcus argenteus	Sa_FJABA32044V6S1	mazF-Sa	CCEE01000008	100289	100651	1
23	Staphylococcus argenteus	Sa_H115100079	mazE-Sa	CCEP01000004	100889	101083	1
24	Staphylococcus argenteus	Sa_H115100079	mazF-Sa	CCEP01000004	101080	101442	1
25	Staphylococcus argenteus	Sa_LBSA043	mazE-Sa	CCEM01000006	7491	7685	-1
26	Staphylococcus argenteus	Sa_LBSA043	mazF-Sa	CCEM01000006	7132	7494	-1
27	Staphylococcus argenteus	Sa_M051_MSHR	mazE-Sa	CCEN01000005	103225	103419	1
28	Staphylococcus argenteus	Sa_M051_MSHR	mazF-Sa	CCEN01000005	103416	103778	1
29	Staphylococcus arlettae	CVD059	mazE-Sa	ALWK01000003	22817	23032	1
30	Staphylococcus arlettae	CVD059	mazF-Sa	ALWK01000003	23032	23388	1
31	Staphylococcus aureus	#32S	mazE-Sa	JTJX01000695	120	314	1
32	Staphylococcus aureus	#32S	mazF-Sa	JTJX01000695	311	673	1
33	Staphylococcus aureus	#42S	mazE-Sa	JTFJ01000040	100523	100717	1
34	Staphylococcus aureus	#42S	mazF-Sa	JTFJ01000040	100714	101076	1
35	Staphylococcus aureus	01-19	mazE-Sa	LAMU01000081	14554	14748	1
36	Staphylococcus aureus	01-19	mazF-Sa	LAMU01000081	14745	15107	1
37	Staphylococcus aureus	01-41	mazE-Sa	LAME01000051	7273	7467	-1
38	Staphylococcus aureus	01-41	mazF-Sa	LAME01000051	6914	7276	-1
39	Staphylococcus aureus	03-00220	mazE-Sa	CTVU01000013	65512	65706	1
40	Staphylococcus aureus	03-00220	mazF-Sa	CTVU01000013	65703	66065	1
41	Staphylococcus aureus	03-00397	mazE-Sa	CTVV01000013	65511	65705	1
42	Staphylococcus aureus	03-00397	mazF-Sa	CTVV01000013	65702	66064	1
43	Staphylococcus aureus	03-01478	mazE-Sa	CTVR01000016	65512	65706	1
44	Staphylococcus aureus	03-01478	mazF-Sa	CTVR01000016	65703	66065	1
45	Staphylococcus aureus	04-00608	mazE-Sa	CTVS01000015	65579	65773	1
46	Staphylococcus aureus	04-00608	mazF-Sa	CTVS01000015	65770	66132	1
47	Staphylococcus aureus	04-00609	mazE-Sa	CTVY01000009	111519	111713	1
48	Staphylococcus aureus	04-00609	mazF-Sa	CTVY01000009	111710	112072	1
49	Staphylococcus aureus	04-02314-1	mazE-Sa	CTVT01000009	7202	7396	-1
50	Staphylococcus aureus	04-02314-1	mazF-Sa	CTVT01000009	6843	7205	-1
51	Staphylococcus aureus	04-02315-1	mazE-Sa	CTVZ01000012	7239	7433	-1
52	Staphylococcus aureus	04-02315-1	mazF-Sa	CTVZ01000012	6880	7242	-1
53	Staphylococcus aureus	04-02981	mazE-Sa	CP001844	2141374	2141568	-1
54	Staphylococcus aureus	04-02981	mazF-Sa	CP001844	2141015	2141377	-1
55	Staphylococcus aureus	04-03100	mazE-Sa	CTVW01000014	65561	65755	1
56	Staphylococcus aureus	04-03100	mazF-Sa	CTVW01000014	65752	66114	1
57	Staphylococcus aureus	04-03103	mazE-Sa	CTVX01000015	65537	65731	1
58	Staphylococcus aureus	04-03103	mazF-Sa	CTVX01000015	65728	66090	1
59	Staphylococcus aureus	04-03111	mazE-Sa	CTVQ01000009	100342	100536	1
60	Staphylococcus aureus	04-03111	mazF-Sa	CTVQ01000009	100533	100895	1
61	Staphylococcus aureus	05-01089	mazE-Sa	CTVO01000014	65554	65748	1
62	Staphylococcus aureus	05-01089	mazF-Sa	CTVO01000014	65745	66107	1
63	Staphylococcus aureus	05-25	mazE-Sa	JWHZ01000017	7421	7615	-1
64	Staphylococcus aureus	05-25	mazF-Sa	JWHZ01000017	7062	7424	-1
65	Staphylococcus aureus	052C	mazE-Sa	JYAV01000001	71586	71780	-1
66	Staphylococcus aureus	052C	mazF-Sa	JYAV01000001	71227	71589	-1
67	Staphylococcus aureus	06-00896	mazE-Sa	CTVD01000008	100331	100525	1
68	Staphylococcus aureus	06-00896	mazF-Sa	CTVD01000008	100522	100884	1
69	Staphylococcus aureus	06-01203	mazE-Sa	CTVH01000011	65532	65726	1
70	Staphylococcus aureus	06-01203	mazF-Sa	CTVH01000011	65723	66085	1
71	Staphylococcus aureus	06-01347	mazE-Sa	CTVL01000013	7297	7491	-1
72	Staphylococcus aureus	06-01347	mazF-Sa	CTVL01000013	6938	7300	-1
73	Staphylococcus aureus	06-01396	mazE-Sa	CTVG01000016	7202	7396	-1
74	Staphylococcus aureus	06-01396	mazF-Sa	CTVG01000016	6843	7205	-1
75	Staphylococcus aureus	06-01552	mazE-Sa	CTVJ01000012	65557	65751	1
76	Staphylococcus aureus	06-01552	mazF-Sa	CTVJ01000012	65748	66110	1
77	Staphylococcus aureus	06-01583	mazE-Sa	CTVI01000010	100085	100279	1
78	Staphylococcus aureus	06-01583	mazF-Sa	CTVI01000010	100276	100638	1
79	Staphylococcus aureus	06-01650	mazE-Sa	CTVK01000011	65508	65702	1
80	Staphylococcus aureus	06-01650	mazF-Sa	CTVK01000011	65699	66061	1
81	Staphylococcus aureus	06-01686	mazE-Sa	CTVM01000009	65508	65702	1
82	Staphylococcus aureus	06-01686	mazF-Sa	CTVM01000009	65699	66061	1
83	Staphylococcus aureus	06-01900	mazE-Sa	CTVN01000014	7198	7392	-1
84	Staphylococcus aureus	06-01900	mazF-Sa	CTVN01000014	6839	7201	-1
85	Staphylococcus aureus	06-02400	mazE-Sa	CTVB01000013	65508	65702	1
86	Staphylococcus aureus	06-02400	mazF-Sa	CTVB01000013	65699	66061	1
87	Staphylococcus aureus	06-02459	mazE-Sa	CTVF01000017	65548	65742	1
88	Staphylococcus aureus	06-02459	mazF-Sa	CTVF01000017	65739	66101	1
89	Staphylococcus aureus	06-02751	mazE-Sa	CTVE01000016	65514	65708	1
90	Staphylococcus aureus	06-02751	mazF-Sa	CTVE01000016	65705	66067	1
91	Staphylococcus aureus	06BA18369	mazE-Sa	ARXY01000030	7251	7445	-1
92	Staphylococcus aureus	06BA18369	mazF-Sa	ARXY01000030	6892	7254	-1
93	Staphylococcus aureus	07-00058	mazE-Sa	CTUW01000014	65508	65702	1
94	Staphylococcus aureus	07-00058	mazF-Sa	CTUW01000014	65699	66061	1
95	Staphylococcus aureus	07-00059	mazE-Sa	CTUT01000014	65560	65754	1
96	Staphylococcus aureus	07-00059	mazF-Sa	CTUT01000014	65751	66113	1
97	Staphylococcus aureus	07-00060	mazE-Sa	CTUU01000011	7240	7434	-1
98	Staphylococcus aureus	07-00060	mazF-Sa	CTUU01000011	6881	7243	-1
99	Staphylococcus aureus	07-00061	mazE-Sa	CTUY01000011	65561	65755	1
100	Staphylococcus aureus	07-00061	mazF-Sa	CTUY01000011	65752	66114	1
101	Staphylococcus aureus	07-00062	mazE-Sa	CTUX01000015	7206	7400	-1
102	Staphylococcus aureus	07-00062	mazF-Sa	CTUX01000015	6847	7209	-1
103	Staphylococcus aureus	07-00063	mazE-Sa	CTVA01000013	439	633	-1
104	Staphylococcus aureus	07-00063	mazF-Sa	CTVA01000013	80	442	-1
105	Staphylococcus aureus	07-00064	mazE-Sa	CTUZ01000009	111528	111722	1
106	Staphylococcus aureus	07-00064	mazF-Sa	CTUZ01000009	111719	112081	1
107	Staphylococcus aureus	07-00309	mazE-Sa	CTVC01000016	65555	65749	1
108	Staphylococcus aureus	07-00309	mazF-Sa	CTVC01000016	65746	66108	1
109	Staphylococcus aureus	07-00655	mazE-Sa	CTUR01000014	7240	7434	-1
110	Staphylococcus aureus	07-00655	mazF-Sa	CTUR01000014	6881	7243	-1
111	Staphylococcus aureus	07-01319	mazE-Sa	CTUO01000013	14985	15179	-1
112	Staphylococcus aureus	07-01319	mazF-Sa	CTUO01000013	14626	14988	-1
113	Staphylococcus aureus	07-01492	mazE-Sa	CTUN01000015	7146	7340	-1
114	Staphylococcus aureus	07-01492	mazF-Sa	CTUN01000015	6787	7149	-1
115	Staphylococcus aureus	07-01497	mazE-Sa	CTUK01000005	15071	15265	-1
116	Staphylococcus aureus	07-01497	mazF-Sa	CTUK01000005	14712	15074	-1
117	Staphylococcus aureus	07-01744	mazE-Sa	CTUJ01000015	7210	7404	-1
118	Staphylococcus aureus	07-01744	mazF-Sa	CTUJ01000015	6851	7213	-1
119	Staphylococcus aureus	07-01932	mazE-Sa	CTUS01000011	7204	7398	-1
120	Staphylococcus aureus	07-01932	mazF-Sa	CTUS01000011	6845	7207	-1
121	Staphylococcus aureus	07-02088	mazE-Sa	CTUQ01000010	100269	100463	1
122	Staphylococcus aureus	07-02088	mazF-Sa	CTUQ01000010	100460	100822	1
123	Staphylococcus aureus	07-02159	mazE-Sa	CTUH01000016	7299	7493	-1
124	Staphylococcus aureus	07-02159	mazF-Sa	CTUH01000016	6940	7302	-1
125	Staphylococcus aureus	07-02389	mazE-Sa	CTUP01000008	57935	58129	1
126	Staphylococcus aureus	07-02389	mazF-Sa	CTUP01000008	58126	58488	1
127	Staphylococcus aureus	07-02477	mazE-Sa	CTUL01000014	65508	65702	1
128	Staphylococcus aureus	07-02477	mazF-Sa	CTUL01000014	65699	66061	1
129	Staphylococcus aureus	07-02789	mazE-Sa	CTUM01000008	100344	100538	1
130	Staphylococcus aureus	07-02789	mazF-Sa	CTUM01000008	100535	100897	1
131	Staphylococcus aureus	07-02901	mazE-Sa	CTUI01000013	65523	65717	1
132	Staphylococcus aureus	07-02901	mazF-Sa	CTUI01000013	65714	66076	1
133	Staphylococcus aureus	07-02986	mazE-Sa	CTUV01000013	65564	65758	1
134	Staphylococcus aureus	07-02986	mazF-Sa	CTUV01000013	65755	66117	1
135	Staphylococcus aureus	07-02987	mazE-Sa	CTUE01000010	65560	65754	1
136	Staphylococcus aureus	07-02987	mazF-Sa	CTUE01000010	65751	66113	1
137	Staphylococcus aureus	07-02988	mazE-Sa	CTUC01000014	65508	65702	1
138	Staphylococcus aureus	07-02988	mazF-Sa	CTUC01000014	65699	66061	1
139	Staphylococcus aureus	07-02989	mazE-Sa	CTUB01000012	65508	65702	1
140	Staphylococcus aureus	07-02989	mazF-Sa	CTUB01000012	65699	66061	1
141	Staphylococcus aureus	07-02990	mazE-Sa	CTTY01000009	7198	7392	-1
142	Staphylococcus aureus	07-02990	mazF-Sa	CTTY01000009	6839	7201	-1
143	Staphylococcus aureus	07-02992	mazE-Sa	CTUG01000009	15163	15357	-1
144	Staphylococcus aureus	07-02992	mazF-Sa	CTUG01000009	14804	15166	-1
145	Staphylococcus aureus	07-02994	mazE-Sa	CTUA01000010	7298	7492	-1
146	Staphylococcus aureus	07-02994	mazF-Sa	CTUA01000010	6939	7301	-1
147	Staphylococcus aureus	07-02995	mazE-Sa	CTUF01000012	65508	65702	1
148	Staphylococcus aureus	07-02995	mazF-Sa	CTUF01000012	65699	66061	1
149	Staphylococcus aureus	07-02996	mazE-Sa	CTUD01000014	7198	7392	-1
150	Staphylococcus aureus	07-02996	mazF-Sa	CTUD01000014	6839	7201	-1
151	Staphylococcus aureus	07-02997	mazE-Sa	CTTW01000007	98079	98273	1
152	Staphylococcus aureus	07-02997	mazF-Sa	CTTW01000007	98270	98632	1
153	Staphylococcus aureus	07-03135	mazE-Sa	CTTZ01000009	7280	7474	-1
154	Staphylococcus aureus	07-03135	mazF-Sa	CTTZ01000009	6921	7283	-1
155	Staphylococcus aureus	07-03168	mazE-Sa	CTTN01000011	65451	65645	1
156	Staphylococcus aureus	07-03168	mazF-Sa	CTTN01000011	65642	66004	1
157	Staphylococcus aureus	07-03339	mazE-Sa	CTTU01000014	65508	65702	1
158	Staphylococcus aureus	07-03339	mazF-Sa	CTTU01000014	65699	66061	1
159	Staphylococcus aureus	07-03340	mazE-Sa	CTTV01000010	6953	7147	-1
160	Staphylococcus aureus	07-03340	mazF-Sa	CTTV01000010	6594	6956	-1
161	Staphylococcus aureus	07-03341	mazE-Sa	CTTR01000013	65557	65751	1
162	Staphylococcus aureus	07-03341	mazF-Sa	CTTR01000013	65748	66110	1
163	Staphylococcus aureus	07-03345	mazE-Sa	CTTT01000011	57895	58089	1
164	Staphylococcus aureus	07-03345	mazF-Sa	CTTT01000011	58086	58448	1
165	Staphylococcus aureus	07-03346	mazE-Sa	CTTS01000008	111430	111624	1
166	Staphylococcus aureus	07-03346	mazF-Sa	CTTS01000008	111621	111983	1
167	Staphylococcus aureus	07-03347	mazE-Sa	CTTX01000008	7373	7567	-1
168	Staphylococcus aureus	07-03347	mazF-Sa	CTTX01000008	7014	7376	-1
169	Staphylococcus aureus	07-03348-1	mazE-Sa	CTTO01000001	402465	402659	1
170	Staphylococcus aureus	07-03348-1	mazF-Sa	CTTO01000001	402656	403018	1
171	Staphylococcus aureus	07-03349	mazE-Sa	CTTP01000009	10932	11126	-1
172	Staphylococcus aureus	07-03349	mazF-Sa	CTTP01000009	10573	10935	-1
173	Staphylococcus aureus	07-03350	mazE-Sa	CTTK01000029	7202	7396	-1
174	Staphylococcus aureus	07-03350	mazF-Sa	CTTK01000029	6843	7205	-1
175	Staphylococcus aureus	07-03351	mazE-Sa	CTTM01000011	7240	7434	-1
176	Staphylococcus aureus	07-03351	mazF-Sa	CTTM01000011	6881	7243	-1
177	Staphylococcus aureus	07-03353	mazE-Sa	CTSX01000014	7198	7392	-1
178	Staphylococcus aureus	07-03353	mazF-Sa	CTSX01000014	6839	7201	-1
179	Staphylococcus aureus	07-03354-2	mazE-Sa	CTSA01000013	7199	7393	-1
180	Staphylococcus aureus	07-03354-2	mazF-Sa	CTSA01000013	6840	7202	-1
181	Staphylococcus aureus	07-03356	mazE-Sa	CTTD01000011	65508	65702	1
182	Staphylococcus aureus	07-03356	mazF-Sa	CTTD01000011	65699	66061	1
183	Staphylococcus aureus	07-03450	mazE-Sa	JJEZ01000019	7252	7446	-1
184	Staphylococcus aureus	07-03450	mazF-Sa	JJEZ01000019	6893	7255	-1
185	Staphylococcus aureus	07-03451	mazE-Sa	JJEY01000030	7298	7492	-1
186	Staphylococcus aureus	07-03451	mazF-Sa	JJEY01000030	6939	7301	-1
187	Staphylococcus aureus	07-15	mazE-Sa	LAMD01000037	7314	7508	-1
188	Staphylococcus aureus	07-15	mazF-Sa	LAMD01000037	6955	7317	-1
189	Staphylococcus aureus	08-00602	mazE-Sa	CTRZ01000014	65554	65748	1
190	Staphylococcus aureus	08-00602	mazF-Sa	CTRZ01000014	65825	66106	1
191	Staphylococcus aureus	08-01059	mazE-Sa	JJEX01000023	7343	7537	-1
192	Staphylococcus aureus	08-01059	mazF-Sa	JJEX01000023	6984	7346	-1
193	Staphylococcus aureus	08-01062	mazE-Sa	JJEW01000021	7299	7493	-1
194	Staphylococcus aureus	08-01062	mazF-Sa	JJEW01000021	6940	7302	-1
195	Staphylococcus aureus	08-01084	mazE-Sa	JJEV01000012	7165	7359	-1
196	Staphylococcus aureus	08-01084	mazF-Sa	JJEV01000012	6806	7168	-1
197	Staphylococcus aureus	08-01085	mazE-Sa	JJEU01000023	7343	7537	-1
198	Staphylococcus aureus	08-01085	mazF-Sa	JJEU01000023	6984	7346	-1
199	Staphylococcus aureus	08-01229	mazE-Sa	JJET01000021	7299	7493	-1
200	Staphylococcus aureus	08-01229	mazF-Sa	JJET01000021	6940	7302	-1
201	Staphylococcus aureus	08-01304	mazE-Sa	CTRY01000012	65508	65702	1
202	Staphylococcus aureus	08-01304	mazF-Sa	CTRY01000012	65699	66061	1
203	Staphylococcus aureus	08-01480	mazE-Sa	CTTH01000011	7206	7400	-1
204	Staphylococcus aureus	08-01480	mazF-Sa	CTTH01000011	6847	7209	-1
205	Staphylococcus aureus	08-01481-1	mazE-Sa	CTTL01000012	65508	65702	1
206	Staphylococcus aureus	08-01481-1	mazF-Sa	CTTL01000012	65699	66061	1
207	Staphylococcus aureus	08-01482	mazE-Sa	CTSW01000006	99940	100134	1
208	Staphylococcus aureus	08-01482	mazF-Sa	CTSW01000006	100131	100493	1
209	Staphylococcus aureus	08-01483	mazE-Sa	CTTC01000013	65564	65758	1
210	Staphylococcus aureus	08-01483	mazF-Sa	CTTC01000013	65755	66117	1
211	Staphylococcus aureus	08-01484	mazE-Sa	CTSY01000011	7247	7441	-1
212	Staphylococcus aureus	08-01484	mazF-Sa	CTSY01000011	6888	7250	-1
213	Staphylococcus aureus	08-01485	mazE-Sa	CTRV01000014	14323	14517	-1
214	Staphylococcus aureus	08-01485	mazF-Sa	CTRV01000014	13964	14326	-1
215	Staphylococcus aureus	08-01486	mazE-Sa	CTSV01000011	8990	9184	-1
216	Staphylococcus aureus	08-01486	mazF-Sa	CTSV01000011	8631	8993	-1
217	Staphylococcus aureus	08-01488	mazE-Sa	CTSD01000010	95762	95956	1
218	Staphylococcus aureus	08-01488	mazF-Sa	CTSD01000010	95953	96315	1
219	Staphylococcus aureus	08-01489	mazE-Sa	CTSR01000008	7240	7434	-1
220	Staphylococcus aureus	08-01489	mazF-Sa	CTSR01000008	6881	7243	-1
221	Staphylococcus aureus	08-01490	mazE-Sa	CTTF01000007	7198	7392	-1
222	Staphylococcus aureus	08-01490	mazF-Sa	CTTF01000007	6839	7201	-1
223	Staphylococcus aureus	08-01491	mazE-Sa	CTRX01000010	7198	7392	-1
224	Staphylococcus aureus	08-01491	mazF-Sa	CTRX01000010	6839	7201	-1
225	Staphylococcus aureus	08-01492	mazE-Sa	CTSE01000008	43636	43830	1
226	Staphylococcus aureus	08-01492	mazF-Sa	CTSE01000008	43827	44189	1
227	Staphylococcus aureus	08-01530	mazE-Sa	CTSO01000005	7198	7392	-1
228	Staphylococcus aureus	08-01530	mazF-Sa	CTSO01000005	6839	7201	-1
229	Staphylococcus aureus	08-01666	mazE-Sa	CTSS01000015	7198	7392	-1
230	Staphylococcus aureus	08-01666	mazF-Sa	CTSS01000015	6839	7201	-1
231	Staphylococcus aureus	08-01667	mazE-Sa	CTSP01000010	7240	7434	-1
232	Staphylococcus aureus	08-01667	mazF-Sa	CTSP01000010	6881	7243	-1
233	Staphylococcus aureus	08-01668	mazE-Sa	CTSC01000008	100085	100279	1
234	Staphylococcus aureus	08-01668	mazF-Sa	CTSC01000008	100276	100638	1
235	Staphylococcus aureus	08-01669	mazE-Sa	CTTI01000012	7203	7397	-1
236	Staphylococcus aureus	08-01669	mazF-Sa	CTTI01000012	6844	7206	-1
237	Staphylococcus aureus	08-01670	mazE-Sa	CTSB01000010	65508	65702	1
238	Staphylococcus aureus	08-01670	mazF-Sa	CTSB01000010	65699	66061	1
239	Staphylococcus aureus	08-01671	mazE-Sa	CTTA01000015	65553	65747	1
240	Staphylococcus aureus	08-01671	mazF-Sa	CTTA01000015	65744	66106	1
241	Staphylococcus aureus	08-01672	mazE-Sa	CTRW01000017	65508	65702	1
242	Staphylococcus aureus	08-01672	mazF-Sa	CTRW01000017	65699	66061	1
243	Staphylococcus aureus	08-01673	mazE-Sa	CTTQ01000011	6843	7037	-1
244	Staphylococcus aureus	08-01673	mazF-Sa	CTTQ01000011	6484	6846	-1
245	Staphylococcus aureus	08-01674	mazE-Sa	CTTG01000010	65524	65718	1
246	Staphylococcus aureus	08-01674	mazF-Sa	CTTG01000010	65715	66077	1
247	Staphylococcus aureus	08-01728	mazE-Sa	JJES01000011	6457	6651	-1
248	Staphylococcus aureus	08-01728	mazF-Sa	JJES01000011	6098	6460	-1
249	Staphylococcus aureus	08-02906	mazE-Sa	JJER01000019	7243	7437	-1
250	Staphylococcus aureus	08-02906	mazF-Sa	JJER01000019	6884	7246	-1
251	Staphylococcus aureus	08134-6	mazE-Sa	JJEQ01000021	7343	7537	-1
252	Staphylococcus aureus	08134-6	mazF-Sa	JJEQ01000021	6984	7346	-1
253	Staphylococcus aureus	08139-6	mazE-Sa	JJEP01000019	7299	7493	-1
254	Staphylococcus aureus	08139-6	mazF-Sa	JJEP01000019	6940	7302	-1
255	Staphylococcus aureus	08142-8	mazE-Sa	JJEO01000025	7343	7537	-1
256	Staphylococcus aureus	08142-8	mazF-Sa	JJEO01000025	6984	7346	-1
257	Staphylococcus aureus	08143-5	mazE-Sa	JJEN01000001	7299	7493	-1
258	Staphylococcus aureus	08143-5	mazF-Sa	JJEN01000001	6940	7302	-1
259	Staphylococcus aureus	08BA02176	mazE-Sa	CP003808	2099999	2100193	-1
260	Staphylococcus aureus	08BA02176	mazF-Sa	CP003808	2099640	2100002	-1
261	Staphylococcus aureus	09-00678	mazE-Sa	CTWA01000015	65508	65702	1
262	Staphylococcus aureus	09-00678	mazF-Sa	CTWA01000015	65699	66061	1
263	Staphylococcus aureus	09-00683	mazE-Sa	CTVP01000014	65562	65756	1
264	Staphylococcus aureus	09-00683	mazF-Sa	CTVP01000014	65753	66115	1
265	Staphylococcus aureus	09-00736	mazE-Sa	JJEM01000023	7299	7493	-1
266	Staphylococcus aureus	09-00736	mazF-Sa	JJEM01000023	6940	7302	-1
267	Staphylococcus aureus	09-00980	mazE-Sa	CTSH01000010	100036	100230	1
268	Staphylococcus aureus	09-00980	mazF-Sa	CTSH01000010	100227	100589	1
269	Staphylococcus aureus	09-00981	mazE-Sa	CTSU01000013	65516	65710	1
270	Staphylococcus aureus	09-00981	mazF-Sa	CTSU01000013	65707	66069	1
271	Staphylococcus aureus	09-00982	mazE-Sa	CTSK01000005	65623	65817	1
272	Staphylococcus aureus	09-00982	mazF-Sa	CTSK01000005	65814	66185	1
273	Staphylococcus aureus	09-00983	mazE-Sa	CTSL01000062	422	616	-1
274	Staphylococcus aureus	09-00983	mazF-Sa	CTSL01000062	63	425	-1
275	Staphylococcus aureus	09-00984	mazE-Sa	CTTJ01000012	9795	9989	-1
276	Staphylococcus aureus	09-00984	mazF-Sa	CTTJ01000012	9436	9798	-1
277	Staphylococcus aureus	09-00985	mazE-Sa	CTST01000023	7196	7390	-1
278	Staphylococcus aureus	09-00985	mazF-Sa	CTST01000023	6837	7199	-1
279	Staphylococcus aureus	09-01243	mazE-Sa	CTSG01000009	65524	65718	1
280	Staphylococcus aureus	09-01243	mazF-Sa	CTSG01000009	65715	66077	1
281	Staphylococcus aureus	09-01244	mazE-Sa	CTSM01000007	39919	40113	-1
282	Staphylococcus aureus	09-01244	mazF-Sa	CTSM01000007	39560	39922	-1
283	Staphylococcus aureus	09-01245	mazE-Sa	CTSI01000013	65508	65702	1
284	Staphylococcus aureus	09-01245	mazF-Sa	CTSI01000013	65699	66061	1
285	Staphylococcus aureus	09-01246	mazE-Sa	CTSN01000008	111434	111628	1
286	Staphylococcus aureus	09-01246	mazF-Sa	CTSN01000008	111625	111987	1
287	Staphylococcus aureus	09-01247	mazE-Sa	CTRU01000009	94499	94693	1
288	Staphylococcus aureus	09-01247	mazF-Sa	CTRU01000009	94690	95052	1
289	Staphylococcus aureus	09-01248	mazE-Sa	CTSQ01000013	65508	65702	1
290	Staphylococcus aureus	09-01248	mazF-Sa	CTSQ01000013	65699	66061	1
291	Staphylococcus aureus	09-01249	mazE-Sa	CTTE01000010	95763	95957	1
292	Staphylococcus aureus	09-01249	mazF-Sa	CTTE01000010	95954	96316	1
293	Staphylococcus aureus	91751	mazE-Sa	AHZH01000093	7191	7385	-1
294	Staphylococcus aureus	91751	mazF-Sa	AHZH01000093	6832	7194	-1
295	Staphylococcus aureus	09S00475	mazE-Sa	KK218440	7298	7492	-1
296	Staphylococcus aureus	09S00475	mazF-Sa	KK218440	6939	7301	-1
297	Staphylococcus aureus	09S01694	mazE-Sa	JJEK01000025	7299	7493	-1
298	Staphylococcus aureus	09S01694	mazF-Sa	JJEK01000025	6940	7302	-1
299	Staphylococcus aureus	1(04GN_04-02-52-07)	mazE-Sa	JJEJ01000016	7299	7493	-1
300	Staphylococcus aureus	1(04GN_04-02-52-07)	mazF-Sa	JJEJ01000016	6940	7302	-1
301	Staphylococcus aureus	1016_SAUR	mazE-Sa	JWGE01000051	12664	12858	1
302	Staphylococcus aureus	1016_SAUR	mazF-Sa	JWGE01000051	12855	13217	1
303	Staphylococcus aureus	1017_SAUR	mazE-Sa	JWGD01000030	7226	7420	-1
304	Staphylococcus aureus	1017_SAUR	mazF-Sa	JWGD01000030	6867	7229	-1
305	Staphylococcus aureus	1018.07	mazE-Sa	CUAD01000013	65587	65781	1
306	Staphylococcus aureus	1018.07	mazF-Sa	CUAD01000013	65778	66140	1
307	Staphylococcus aureus	1018_SAUR	mazE-Sa	JWGC01000024	7226	7420	-1
308	Staphylococcus aureus	1018_SAUR	mazF-Sa	JWGC01000024	6867	7229	-1
309	Staphylococcus aureus	1033_SAUR	mazE-Sa	JWFK01000052	7203	7397	-1
310	Staphylococcus aureus	1033_SAUR	mazF-Sa	JWFK01000052	6844	7206	-1
311	Staphylococcus aureus	103564	mazE-Sa	AHZI01000003	7190	7384	-1
312	Staphylococcus aureus	103564	mazF-Sa	AHZI01000003	6831	7193	-1
313	Staphylococcus aureus	103_SAUR	mazE-Sa	JWFO01000034	18960	19154	1
314	Staphylococcus aureus	103_SAUR	mazF-Sa	JWFO01000034	19151	19513	1
315	Staphylococcus aureus	1063	mazE-Sa	JXZH01000001	572107	572301	-1
316	Staphylococcus aureus	1063	mazF-Sa	JXZH01000001	571748	572110	-1
317	Staphylococcus aureus	1071_SAUR	mazE-Sa	JWEA01000013	7226	7420	-1
318	Staphylococcus aureus	1071_SAUR	mazF-Sa	JWEA01000013	6867	7229	-1
319	Staphylococcus aureus	1073_SAUR	mazE-Sa	JWDY01000154	31764	31958	1
320	Staphylococcus aureus	1073_SAUR	mazF-Sa	JWDY01000154	31955	32317	1
321	Staphylococcus aureus	1073_SAUR	pemI-Sa3	JWDY01001783	1	258	1
322	Staphylococcus aureus	1073_SAUR	pemK-Sa3	JWDY01001783	128	592	1
323	Staphylococcus aureus	1074_SAUR	mazE-Sa	JWDX01000011	31773	31967	1
324	Staphylococcus aureus	1074_SAUR	mazF-Sa	JWDX01000011	31964	32326	1
325	Staphylococcus aureus	1075_SAUR	mazE-Sa	JWDW01000013	31773	31967	1
326	Staphylococcus aureus	1075_SAUR	mazF-Sa	JWDW01000013	31964	32326	1
327	Staphylococcus aureus	1076_SAUR	mazE-Sa	JWDV01000025	7226	7420	-1
328	Staphylococcus aureus	1076_SAUR	mazF-Sa	JWDV01000025	6867	7229	-1
329	Staphylococcus aureus	1077_SAUR	mazE-Sa	JWDU01000023	7226	7420	-1
330	Staphylococcus aureus	1077_SAUR	mazF-Sa	JWDU01000023	6867	7229	-1
331	Staphylococcus aureus	1078_SAUR	mazE-Sa	JWDT01000013	31773	31967	1
332	Staphylococcus aureus	1078_SAUR	mazF-Sa	JWDT01000013	31964	32326	1
333	Staphylococcus aureus	1089_SAUR	mazE-Sa	JWDJ01000036	12676	12870	1
334	Staphylococcus aureus	1089_SAUR	mazF-Sa	JWDJ01000036	12867	13229	1
335	Staphylococcus aureus	1091	mazE-Sa	CUAA01000012	7363	7557	-1
336	Staphylococcus aureus	1091	mazF-Sa	CUAA01000012	7004	7366	-1
337	Staphylococcus aureus	1091_SAUR	mazE-Sa	JWDG01000001	12668	12862	1
338	Staphylococcus aureus	1091_SAUR	mazF-Sa	JWDG01000001	12859	13221	1
339	Staphylococcus aureus	1095_SAUR	mazE-Sa	JWDD01000032	12676	12870	1
340	Staphylococcus aureus	1095_SAUR	mazF-Sa	JWDD01000032	12867	13229	1
341	Staphylococcus aureus	1096_SAUR	mazE-Sa	JWDC01000035	12676	12870	1
342	Staphylococcus aureus	1096_SAUR	mazF-Sa	JWDC01000035	12867	13229	1
343	Staphylococcus aureus	1099_SAUR	mazE-Sa	JWCZ01000119	65812	66006	1
344	Staphylococcus aureus	1099_SAUR	mazF-Sa	JWCZ01000119	66003	66365	1
345	Staphylococcus aureus	10S	mazE-Sa	AYXU01000060	7068	7262	1
346	Staphylococcus aureus	10S	mazF-Sa	AYXU01000060	7259	7621	1
347	Staphylococcus aureus	10S00488	mazE-Sa	JJEI01000019	7299	7493	-1
348	Staphylococcus aureus	10S00488	mazF-Sa	JJEI01000019	6940	7302	-1
349	Staphylococcus aureus	10S01493	mazE-Sa	KK218470	6193	6387	-1
350	Staphylococcus aureus	10S01493	mazF-Sa	KK218470	5834	6196	-1
351	Staphylococcus aureus	110	mazE-Sa	JZIP01000006	97135	97329	1
352	Staphylococcus aureus	110	mazF-Sa	JZIP01000006	97326	97679	1
353	Staphylococcus aureus	1101-1_2010	mazE-Sa	JOPQ01000036	7619	7813	-1
354	Staphylococcus aureus	1101-1_2010	mazF-Sa	JOPQ01000036	7260	7622	-1
355	Staphylococcus aureus	1101-1_2011	mazE-Sa	JOPY01000062	7673	7867	-1
356	Staphylococcus aureus	1101-1_2011	mazF-Sa	JOPY01000062	7314	7676	-1
357	Staphylococcus aureus	1101-2_2010	mazE-Sa	JOPR01000046	7676	7870	-1
358	Staphylococcus aureus	1101-2_2010	mazF-Sa	JOPR01000046	7317	7679	-1
359	Staphylococcus aureus	1101-2_2011	mazE-Sa	JOPZ01000029	7590	7784	-1
360	Staphylococcus aureus	1101-2_2011	mazF-Sa	JOPZ01000029	7231	7593	-1
361	Staphylococcus aureus	110802495	mazE-Sa	KK218527	7343	7537	-1
362	Staphylococcus aureus	110802495	mazF-Sa	KK218527	6984	7346	-1
363	Staphylococcus aureus	1110601704	mazE-Sa	KK218547	7343	7537	-1
364	Staphylococcus aureus	1110601704	mazF-Sa	KK218547	6984	7346	-1
365	Staphylococcus aureus	1110601896	mazE-Sa	KK218606	7299	7493	-1
366	Staphylococcus aureus	1110601896	mazF-Sa	KK218606	6940	7302	-1
367	Staphylococcus aureus	1110700562	mazE-Sa	KK218624	7343	7537	-1
368	Staphylococcus aureus	1110700562	mazF-Sa	KK218624	6984	7346	-1
369	Staphylococcus aureus	1110700610	mazE-Sa	KK218663	7343	7537	-1
370	Staphylococcus aureus	1110700610	mazF-Sa	KK218663	6984	7346	-1
371	Staphylococcus aureus	1110701127	mazE-Sa	KK218693	7299	7493	-1
372	Staphylococcus aureus	1110701127	mazF-Sa	KK218693	6940	7302	-1
373	Staphylococcus aureus	1110802883	mazE-Sa	KK218738	7299	7493	-1
374	Staphylococcus aureus	1110802883	mazF-Sa	KK218738	6940	7302	-1
375	Staphylococcus aureus	1110803248	mazE-Sa	KK218762	7365	7559	-1
376	Staphylococcus aureus	1110803248	mazF-Sa	KK218762	7006	7368	-1
377	Staphylococcus aureus	1110807699	mazE-Sa	KK218822	7343	7537	-1
378	Staphylococcus aureus	1110807699	mazF-Sa	KK218822	6984	7346	-1
379	Staphylococcus aureus	1110904178	mazE-Sa	KK218847	6637	6831	-1
380	Staphylococcus aureus	1110904178	mazF-Sa	KK218847	6278	6640	-1
381	Staphylococcus aureus	1111000175	mazE-Sa	KK218892	7250	7444	-1
382	Staphylococcus aureus	1111000175	mazF-Sa	KK218892	6891	7253	-1
383	Staphylococcus aureus	1111000177	mazE-Sa	KK218941	7240	7434	-1
384	Staphylococcus aureus	1111000177	mazF-Sa	KK218941	6881	7243	-1
385	Staphylococcus aureus	1111001578	mazE-Sa	JJDU01000021	7299	7493	-1
386	Staphylococcus aureus	1111001578	mazF-Sa	JJDU01000021	6940	7302	-1
387	Staphylococcus aureus	1111100370	mazE-Sa	KK219000	7240	7434	-1
388	Staphylococcus aureus	1111100370	mazF-Sa	KK219000	6881	7243	-1
389	Staphylococcus aureus	1111101949	mazE-Sa	KK219055	7239	7433	-1
390	Staphylococcus aureus	1111101949	mazF-Sa	KK219055	6880	7242	-1
391	Staphylococcus aureus	1111102620	mazE-Sa	KK219075	7299	7493	-1
392	Staphylococcus aureus	1111102620	mazF-Sa	KK219075	6940	7302	-1
393	Staphylococcus aureus	1111200013	mazE-Sa	KK219121	7299	7493	-1
394	Staphylococcus aureus	1111200013	mazF-Sa	KK219121	6940	7302	-1
395	Staphylococcus aureus	1111203374	mazE-Sa	KK219171	7299	7493	-1
396	Staphylococcus aureus	1111203374	mazF-Sa	KK219171	6940	7302	-1
397	Staphylococcus aureus	1111205429	mazE-Sa	KK219227	7294	7488	-1
398	Staphylococcus aureus	1111205429	mazF-Sa	KK219227	6935	7297	-1
399	Staphylococcus aureus	1111206270	mazE-Sa	KK219264	7294	7488	-1
400	Staphylococcus aureus	1111206270	mazF-Sa	KK219264	6935	7297	-1
401	Staphylococcus aureus	112	mazE-Sa	JZIQ01000007	97074	97268	1
402	Staphylococcus aureus	112	mazF-Sa	JZIQ01000007	97265	97618	1
403	Staphylococcus aureus	1120_SAUR	mazE-Sa	JWCL01000037	12676	12870	1
404	Staphylococcus aureus	1120_SAUR	mazF-Sa	JWCL01000037	12867	13229	1
405	Staphylococcus aureus	1121_SAUR	mazE-Sa	JWCK01000014	7226	7420	-1
406	Staphylococcus aureus	1121_SAUR	mazF-Sa	JWCK01000014	6867	7229	-1
407	Staphylococcus aureus	1122_SAUR	mazE-Sa	JWCJ01000016	7227	7421	-1
408	Staphylococcus aureus	1122_SAUR	mazF-Sa	JWCJ01000016	6868	7230	-1
409	Staphylococcus aureus	1125_SAUR	mazE-Sa	JWCG01000010	7226	7420	-1
410	Staphylococcus aureus	1125_SAUR	mazF-Sa	JWCG01000010	6867	7229	-1
411	Staphylococcus aureus	112808A	mazE-Sa	AHZK01000074	65965	66159	-1
412	Staphylococcus aureus	112808A	mazF-Sa	AHZK01000074	65606	65968	-1
413	Staphylococcus aureus	1132_SAUR	mazE-Sa	JWCA01000111	65812	66006	1
414	Staphylococcus aureus	1132_SAUR	mazF-Sa	JWCA01000111	66003	66365	1
415	Staphylococcus aureus	1139.rep1_SAUR	mazE-Sa	JWBT01000011	31675	31869	1
416	Staphylococcus aureus	1139.rep1_SAUR	mazF-Sa	JWBT01000011	31866	32228	1
417	Staphylococcus aureus	1139.rep2_SAUR	mazE-Sa	JWBS01000134	31675	31869	1
418	Staphylococcus aureus	1139.rep2_SAUR	mazF-Sa	JWBS01000134	31866	32228	1
419	Staphylococcus aureus	1155_SAUR	mazE-Sa	JWBB01000018	26968	27162	1
420	Staphylococcus aureus	1155_SAUR	mazF-Sa	JWBB01000018	27159	27521	1
421	Staphylococcus aureus	1156_SAUR	mazE-Sa	JWBA01000020	66069	66263	1
422	Staphylococcus aureus	1156_SAUR	mazF-Sa	JWBA01000020	66260	66622	1
423	Staphylococcus aureus	1157_SAUR	mazE-Sa	JWAZ01000046	6600	6785	-1
424	Staphylococcus aureus	1157_SAUR	mazF-Sa	JWAZ01000046	6247	6603	-1
425	Staphylococcus aureus	1157_SAUR	pemI-Sa1	JWAZ01000043	4643	4912	1
426	Staphylococcus aureus	1157_SAUR	pemK-Sa1	JWAZ01000043	4909	5247	1
427	Staphylococcus aureus	1158_SAUR	mazE-Sa	JWAY01000016	26968	27162	1
428	Staphylococcus aureus	1158_SAUR	mazF-Sa	JWAY01000016	27159	27521	1
429	Staphylococcus aureus	1159_SAUR	mazE-Sa	JWAX01000049	31753	31947	1
430	Staphylococcus aureus	1159_SAUR	mazF-Sa	JWAX01000049	31944	32306	1
431	Staphylococcus aureus	1174_SAUR	mazE-Sa	JWAH01000026	7224	7418	-1
432	Staphylococcus aureus	1174_SAUR	mazF-Sa	JWAH01000026	6865	7227	-1
433	Staphylococcus aureus	1179_SAUR	mazE-Sa	JWAC01000055	7311	7505	-1
434	Staphylococcus aureus	1179_SAUR	mazF-Sa	JWAC01000055	6952	7314	-1
435	Staphylococcus aureus	118	mazE-Sa	AJGE01000006	65444	65638	1
436	Staphylococcus aureus	118	mazF-Sa	AJGE01000006	65635	65997	1
437	Staphylococcus aureus	11819-97	mazE-Sa	CP003194	2171445	2171639	-1
438	Staphylococcus aureus	11819-97	mazF-Sa	CP003194	2171086	2171448	-1
439	Staphylococcus aureus	1181_SAUR	mazE-Sa	JVZZ01000057	7226	7420	-1
440	Staphylococcus aureus	1181_SAUR	mazF-Sa	JVZZ01000057	6867	7229	-1
441	Staphylococcus aureus	1193_SAUR	mazE-Sa	JVZL01000032	7217	7411	-1
442	Staphylococcus aureus	1193_SAUR	mazF-Sa	JVZL01000032	6858	7220	-1
443	Staphylococcus aureus	1194_SAUR	mazE-Sa	JVZK01000061	65757	65951	1
444	Staphylococcus aureus	1194_SAUR	mazF-Sa	JVZK01000061	65948	66310	1
445	Staphylococcus aureus	1195_SAUR	mazE-Sa	JVZJ01000021	7213	7407	-1
446	Staphylococcus aureus	1195_SAUR	mazF-Sa	JVZJ01000021	6854	7216	-1
447	Staphylococcus aureus	11P4	mazE-Sa	KK219305	7299	7493	-1
448	Staphylococcus aureus	11P4	mazF-Sa	KK219305	6940	7302	-1
449	Staphylococcus aureus	11P8	mazE-Sa	KK219338	7299	7493	-1
450	Staphylococcus aureus	11P8	mazF-Sa	KK219338	6940	7302	-1
451	Staphylococcus aureus	11S00605	mazE-Sa	KK219385	7342	7536	-1
452	Staphylococcus aureus	11S00605	mazF-Sa	KK219385	6983	7345	-1
453	Staphylococcus aureus	11S00627	mazE-Sa	KK219434	7165	7359	-1
454	Staphylococcus aureus	11S00627	mazF-Sa	KK219434	6806	7168	-1
455	Staphylococcus aureus	11S01415	mazE-Sa	KK219466	7298	7492	-1
456	Staphylococcus aureus	11S01415	mazF-Sa	KK219466	6939	7301	-1
457	Staphylococcus aureus	11S01420	mazE-Sa	JJDH01000013	7298	7492	-1
458	Staphylococcus aureus	11S01420	mazF-Sa	JJDH01000013	6939	7301	-1
459	Staphylococcus aureus	11S01586	mazE-Sa	KK219527	7299	7493	-1
460	Staphylococcus aureus	11S01586	mazF-Sa	KK219527	6940	7302	-1
461	Staphylococcus aureus	12-03481	mazE-Sa	JJDF01000021	7343	7537	-1
462	Staphylococcus aureus	12-03481	mazF-Sa	JJDF01000021	6984	7346	-1
463	Staphylococcus aureus	12-ST01564	mazE-Sa	JJCW01000019	7342	7536	-1
464	Staphylococcus aureus	12-ST01564	mazF-Sa	JJCW01000019	6983	7345	-1
465	Staphylococcus aureus	12-ST01988	mazE-Sa	JJCV01000022	7299	7493	-1
466	Staphylococcus aureus	12-ST01988	mazF-Sa	JJCV01000022	6940	7302	-1
467	Staphylococcus aureus	12-ST01988	pemI-Sa1	JJCV01000035	3330	3713	-1
468	Staphylococcus aureus	12-ST01988	pemK-Sa1	JJCV01000035	2995	3372	-1
469	Staphylococcus aureus	120	mazE-Sa	ALWE01000045	7312	7506	-1
470	Staphylococcus aureus	120	mazF-Sa	ALWE01000045	6953	7315	-1
471	Staphylococcus aureus	1214_SAUR	mazE-Sa	JVYN01000015	31774	31968	1
472	Staphylococcus aureus	1214_SAUR	mazF-Sa	JVYN01000015	31965	32327	1
473	Staphylococcus aureus	1215_SAUR	mazE-Sa	JVYM01000012	31774	31968	1
474	Staphylococcus aureus	1215_SAUR	mazF-Sa	JVYM01000012	31965	32327	1
475	Staphylococcus aureus	122	mazE-Sa	KK219580	7299	7493	-1
476	Staphylococcus aureus	122	mazF-Sa	KK219580	6940	7302	-1
477	Staphylococcus aureus	122051	mazE-Sa	AHZJ01000046	12330	12524	1
478	Staphylococcus aureus	122051	mazF-Sa	AHZJ01000046	12521	12883	1
479	Staphylococcus aureus	1227_SAUR	mazE-Sa	JVXZ01000011	31774	31968	1
480	Staphylococcus aureus	1227_SAUR	mazF-Sa	JVXZ01000011	31965	32327	1
481	Staphylococcus aureus	1229_SAUR	mazE-Sa	JVXX01000172	65801	65995	1
482	Staphylococcus aureus	1229_SAUR	mazF-Sa	JVXX01000172	65992	66354	1
483	Staphylococcus aureus	1245_SAUR	mazE-Sa	JVXF01000099	66069	66263	1
484	Staphylococcus aureus	1245_SAUR	mazF-Sa	JVXF01000099	66260	66622	1
485	Staphylococcus aureus	12464	mazE-Sa	KK219617	7343	7537	-1
486	Staphylococcus aureus	12464	mazF-Sa	KK219617	6984	7346	-1
487	Staphylococcus aureus	1255_SAUR	mazE-Sa	JVWU01000011	31774	31968	1
488	Staphylococcus aureus	1255_SAUR	mazF-Sa	JVWU01000011	31965	32327	1
489	Staphylococcus aureus	1257_SAUR	mazE-Sa	JVWS01000019	18960	19154	1
490	Staphylococcus aureus	1257_SAUR	mazF-Sa	JVWS01000019	19151	19513	1
491	Staphylococcus aureus	1258_SAUR	mazE-Sa	JVWR01000028	18960	19154	1
492	Staphylococcus aureus	1258_SAUR	mazF-Sa	JVWR01000028	19151	19513	1
493	Staphylococcus aureus	1259_SAUR	mazE-Sa	JVWQ01000036	7226	7420	-1
494	Staphylococcus aureus	1259_SAUR	mazF-Sa	JVWQ01000036	6867	7229	-1
495	Staphylococcus aureus	1260_SAUR	mazE-Sa	JVWO01000097	7227	7421	-1
496	Staphylococcus aureus	1260_SAUR	mazF-Sa	JVWO01000097	6868	7230	-1
497	Staphylococcus aureus	1261_SAUR	mazE-Sa	JVWN01000020	7227	7421	-1
498	Staphylococcus aureus	1261_SAUR	mazF-Sa	JVWN01000020	6868	7230	-1
499	Staphylococcus aureus	1262_SAUR	mazE-Sa	JVWM01000135	31665	31859	1
500	Staphylococcus aureus	1262_SAUR	mazF-Sa	JVWM01000135	31856	32218	1
501	Staphylococcus aureus	1264_SAUR	mazE-Sa	JVWK01000020	18960	19154	1
502	Staphylococcus aureus	1264_SAUR	mazF-Sa	JVWK01000020	19151	19513	1
503	Staphylococcus aureus	1266_SAUR	mazE-Sa	JVWI01000015	7214	7408	-1
504	Staphylococcus aureus	1266_SAUR	mazF-Sa	JVWI01000015	6855	7217	-1
505	Staphylococcus aureus	1269	mazE-Sa	LNOO01000004	7262	7456	-1
506	Staphylococcus aureus	1269	mazF-Sa	LNOO01000004	6903	7265	-1
507	Staphylococcus aureus	1276_SAUR	mazE-Sa	JVVW01000011	31774	31968	1
508	Staphylococcus aureus	1276_SAUR	mazF-Sa	JVVW01000011	31965	32327	1
509	Staphylococcus aureus	1283_SAUR	mazE-Sa	JVVO01000126	103242	103436	1
510	Staphylococcus aureus	1283_SAUR	mazF-Sa	JVVO01000126	103433	103795	1
511	Staphylococcus aureus	1291_SAUR	mazE-Sa	JVVF01000010	31774	31968	1
512	Staphylococcus aureus	1291_SAUR	mazF-Sa	JVVF01000010	31965	32327	1
513	Staphylococcus aureus	1299_SAUR	mazE-Sa	JVUX01000069	7386	7580	-1
514	Staphylococcus aureus	1299_SAUR	mazF-Sa	JVUX01000069	7027	7389	-1
515	Staphylococcus aureus	129_SAUR	mazE-Sa	JVVH01000164	6587	6772	-1
516	Staphylococcus aureus	129_SAUR	mazF-Sa	JVVH01000164	6234	6590	-1
517	Staphylococcus aureus	129_SAUR	pemI-Sa1	JVVH01000179	4643	4912	1
518	Staphylococcus aureus	129_SAUR	pemK-Sa1	JVVH01000179	4909	5247	1
519	Staphylococcus aureus	12S00040	mazE-Sa	KK219653	7342	7536	-1
520	Staphylococcus aureus	12S00040	mazF-Sa	KK219653	6983	7345	-1
521	Staphylococcus aureus	12S00579	mazE-Sa	KK219717	7299	7493	-1
522	Staphylococcus aureus	12S00579	mazF-Sa	KK219717	6940	7302	-1
523	Staphylococcus aureus	12S00881	mazE-Sa	KK219743	7343	7537	-1
524	Staphylococcus aureus	12S00881	mazF-Sa	KK219743	6984	7346	-1
525	Staphylococcus aureus	12S00972	mazE-Sa	JJCZ01000013	7342	7536	-1
526	Staphylococcus aureus	12S00972	mazF-Sa	JJCZ01000013	6983	7345	-1
527	Staphylococcus aureus	12S01153	mazE-Sa	KK219779	7343	7537	-1
528	Staphylococcus aureus	12S01153	mazF-Sa	KK219779	6984	7346	-1
529	Staphylococcus aureus	12S01153	pemI-Sa1	KK219788	3331	3714	-1
530	Staphylococcus aureus	12S01153	pemK-Sa1	KK219788	2996	3373	-1
531	Staphylococcus aureus	12S01399	mazE-Sa	KK219822	7343	7537	-1
532	Staphylococcus aureus	12S01399	mazF-Sa	KK219822	6984	7346	-1
533	Staphylococcus aureus	13-ST00049	mazE-Sa	JJCU01000014	7298	7492	-1
534	Staphylococcus aureus	13-ST00049	mazF-Sa	JJCU01000014	6939	7301	-1
535	Staphylococcus aureus	1315_SAUR	mazE-Sa	JVUC01000034	27100	27294	1
536	Staphylococcus aureus	1315_SAUR	mazF-Sa	JVUC01000034	27291	27653	1
537	Staphylococcus aureus	1319_SAUR	mazE-Sa	JVTY01000001	12669	12863	1
538	Staphylococcus aureus	1319_SAUR	mazF-Sa	JVTY01000001	12860	13222	1
539	Staphylococcus aureus	132	mazE-Sa	ACOT01000040	7249	7443	-1
540	Staphylococcus aureus	132	mazF-Sa	ACOT01000040	6890	7252	-1
541	Staphylococcus aureus	1320_SAUR	mazE-Sa	JVTW01000402	7197	7391	-1
542	Staphylococcus aureus	1320_SAUR	mazF-Sa	JVTW01000402	6838	7200	-1
543	Staphylococcus aureus	1321_SAUR	mazE-Sa	JVTU01000026	14117	14311	1
544	Staphylococcus aureus	1321_SAUR	mazF-Sa	JVTU01000026	14308	14670	1
545	Staphylococcus aureus	1322_2_SAUR	mazE-Sa	JVTT01000106	66406	66600	1
546	Staphylococcus aureus	1322_2_SAUR	mazF-Sa	JVTT01000106	66597	66959	1
547	Staphylococcus aureus	1322_SAUR	mazE-Sa	JVTS01000048	12677	12871	1
548	Staphylococcus aureus	1322_SAUR	mazF-Sa	JVTS01000048	12868	13230	1
549	Staphylococcus aureus	1364	mazE-Sa	LNOP01000066	7311	7505	-1
550	Staphylococcus aureus	1364	mazF-Sa	LNOP01000066	6952	7314	-1
551	Staphylococcus aureus	14(11MN_17-08-66-05)	mazE-Sa	JJCT01000010	7299	7493	-1
552	Staphylococcus aureus	14(11MN_17-08-66-05)	mazF-Sa	JJCT01000010	6940	7302	-1
553	Staphylococcus aureus	144_S7	mazE-Sa	CP010943	2002956	2003150	-1
554	Staphylococcus aureus	144_S7	mazF-Sa	CP010943	2002597	2002959	-1
555	Staphylococcus aureus	147_SAUR	mazE-Sa	JVSK01000050	55660	55854	1
556	Staphylococcus aureus	147_SAUR	mazF-Sa	JVSK01000050	55851	56213	1
557	Staphylococcus aureus	1484-9	mazE-Sa	JJCS01000021	7299	7493	-1
558	Staphylococcus aureus	1484-9	mazF-Sa	JJCS01000021	6940	7302	-1
559	Staphylococcus aureus	150211/pool_1	mazE-Sa	KK220045	7299	7493	-1
560	Staphylococcus aureus	150211/pool_1	mazF-Sa	KK220045	6940	7302	-1
561	Staphylococcus aureus	16(11S1S4-09)	mazE-Sa	JJCQ01000012	7299	7493	-1
562	Staphylococcus aureus	16(11S1S4-09)	mazF-Sa	JJCQ01000012	6940	7302	-1
563	Staphylococcus aureus	169_SAUR	mazE-Sa	JVRM01000031	7296	7490	-1
564	Staphylococcus aureus	169_SAUR	mazF-Sa	JVRM01000031	6937	7299	-1
565	Staphylococcus aureus	16K	mazE-Sa	BABZ01000029	101727	101921	1
566	Staphylococcus aureus	16K	mazF-Sa	BABZ01000029	101918	102280	1
567	Staphylococcus aureus	170	mazE-Sa	LNOQ01000041	486	680	-1
568	Staphylococcus aureus	170	mazF-Sa	LNOQ01000041	127	489	-1
569	Staphylococcus aureus	173_SAUR	mazE-Sa	JVRI01000063	7213	7407	-1
570	Staphylococcus aureus	173_SAUR	mazF-Sa	JVRI01000063	6854	7216	-1
571	Staphylococcus aureus	1801-1_2010	mazE-Sa	JOPS01000038	7651	7845	-1
572	Staphylococcus aureus	1801-1_2010	mazF-Sa	JOPS01000038	7292	7654	-1
573	Staphylococcus aureus	1801-1_2011	mazE-Sa	JOQA01000063	7997	8191	-1
574	Staphylococcus aureus	1801-1_2011	mazF-Sa	JOQA01000063	7638	8000	-1
575	Staphylococcus aureus	1801-2_2010	mazE-Sa	JOPT01000040	8857	9051	-1
576	Staphylococcus aureus	1801-2_2010	mazF-Sa	JOPT01000040	8498	8860	-1
577	Staphylococcus aureus	1801-2_2011	mazE-Sa	JOQB01000066	7625	7819	-1
578	Staphylococcus aureus	1801-2_2011	mazF-Sa	JOQB01000066	7266	7628	-1
579	Staphylococcus aureus	18439-17	mazE-Sa	JJCP01000015	6512	6706	-1
580	Staphylococcus aureus	18439-17	mazF-Sa	JJCP01000015	6153	6515	-1
581	Staphylococcus aureus	18439-62	mazE-Sa	JJCO01000012	7299	7493	-1
582	Staphylococcus aureus	18439-62	mazF-Sa	JJCO01000012	6940	7302	-1
583	Staphylococcus aureus	18754-2	mazE-Sa	JJCN01000046	7342	7536	-1
584	Staphylococcus aureus	18754-2	mazF-Sa	JJCN01000046	6983	7345	-1
585	Staphylococcus aureus	192_SAUR	mazE-Sa	JVQO01000045	7298	7492	-1
586	Staphylococcus aureus	192_SAUR	mazF-Sa	JVQO01000045	6939	7301	-1
587	Staphylococcus aureus	19571	mazE-Sa	KK220240	6381	6575	-1
588	Staphylococcus aureus	19571	mazF-Sa	KK220240	6022	6384	-1
589	Staphylococcus aureus	1998/B23	mazE-Sa	CUCC01000007	7367	7561	-1
590	Staphylococcus aureus	1998/B23	mazF-Sa	CUCC01000007	7008	7370	-1
591	Staphylococcus aureus	2(04HN_17-03-52-05)	mazE-Sa	JJCL01000011	7299	7493	-1
592	Staphylococcus aureus	2(04HN_17-03-52-05)	mazF-Sa	JJCL01000011	6940	7302	-1
593	Staphylococcus aureus	2009-60-561-1	mazE-Sa	JJCK01000021	7343	7537	-1
594	Staphylococcus aureus	2009-60-561-1	mazF-Sa	JJCK01000021	6984	7346	-1
595	Staphylococcus aureus	2010-60-1240-1	mazE-Sa	JJCJ01000026	7299	7493	-1
596	Staphylococcus aureus	2010-60-1240-1	mazF-Sa	JJCJ01000026	6940	7302	-1
597	Staphylococcus aureus	2010-60-6063-29	mazE-Sa	JJCI01000015	7343	7537	-1
598	Staphylococcus aureus	2010-60-6063-29	mazF-Sa	JJCI01000015	6984	7346	-1
599	Staphylococcus aureus	2010-60-6063-39	mazE-Sa	JJCH01000019	7299	7493	-1
600	Staphylococcus aureus	2010-60-6063-39	mazF-Sa	JJCH01000019	6940	7302	-1
601	Staphylococcus aureus	2010-60-6511-10	mazE-Sa	JJCG01000025	7299	7493	-1
602	Staphylococcus aureus	2010-60-6511-10	mazF-Sa	JJCG01000025	6940	7302	-1
603	Staphylococcus aureus	2010-60-6511-39	mazE-Sa	JJCF01000023	7299	7493	-1
604	Staphylococcus aureus	2010-60-6511-39	mazF-Sa	JJCF01000023	6940	7302	-1
605	Staphylococcus aureus	2010-60-6511-5	mazE-Sa	JJCE01000009	7299	7493	-1
606	Staphylococcus aureus	2010-60-6511-5	mazF-Sa	JJCE01000009	6940	7302	-1
607	Staphylococcus aureus	2010-60-7626-19	mazE-Sa	JJCD01000010	6611	6805	-1
608	Staphylococcus aureus	2010-60-7626-19	mazF-Sa	JJCD01000010	6252	6614	-1
609	Staphylococcus aureus	2011-60-1490-31	mazE-Sa	JJCC01000007	7294	7488	-1
610	Staphylococcus aureus	2011-60-1490-31	mazF-Sa	JJCC01000007	6935	7297	-1
611	Staphylococcus aureus	2011-60-2078-5	mazE-Sa	JJCB01000028	7343	7537	-1
612	Staphylococcus aureus	2011-60-2078-5	mazF-Sa	JJCB01000028	6984	7346	-1
613	Staphylococcus aureus	2011-60-2256-5	mazE-Sa	JJCA01000023	7299	7493	-1
614	Staphylococcus aureus	2011-60-2256-5	mazF-Sa	JJCA01000023	6940	7302	-1
615	Staphylococcus aureus	2011-60-2275-1	mazE-Sa	JJBZ01000021	7343	7537	-1
616	Staphylococcus aureus	2011-60-2275-1	mazF-Sa	JJBZ01000021	6984	7346	-1
617	Staphylococcus aureus	2011-60-2275-7	mazE-Sa	JJBY01000024	7299	7493	-1
618	Staphylococcus aureus	2011-60-2275-7	mazF-Sa	JJBY01000024	6940	7302	-1
619	Staphylococcus aureus	21172	mazE-Sa	AFEF01000005	7252	7446	-1
620	Staphylococcus aureus	21172	mazF-Sa	AFEF01000005	6893	7255	-1
621	Staphylococcus aureus	21178	mazE-Sa	AGRN01000012	7252	7446	-1
622	Staphylococcus aureus	21178	mazF-Sa	AGRN01000012	6893	7255	-1
623	Staphylococcus aureus	21189	mazE-Sa	AFEE01000059	7526	7720	-1
624	Staphylococcus aureus	21189	mazF-Sa	AFEE01000059	7167	7529	-1
625	Staphylococcus aureus	21193	mazE-Sa	AFEG01000024	7252	7446	-1
626	Staphylococcus aureus	21193	mazF-Sa	AFEG01000024	6893	7255	-1
627	Staphylococcus aureus	21194	mazE-Sa	AGTU01000148	3505	3699	1
628	Staphylococcus aureus	21194	mazF-Sa	AGTU01000148	3696	4058	1
629	Staphylococcus aureus	21195	mazE-Sa	AFTM01000006	7253	7447	-1
630	Staphylococcus aureus	21195	mazF-Sa	AFTM01000006	6894	7256	-1
631	Staphylococcus aureus	21196	mazE-Sa	ANAL01000070	7252	7446	-1
632	Staphylococcus aureus	21196	mazF-Sa	ANAL01000070	6893	7255	-1
633	Staphylococcus aureus	21200	mazE-Sa	AFTN01000024	7248	7442	-1
634	Staphylococcus aureus	21200	mazF-Sa	AFTN01000024	6889	7251	-1
635	Staphylococcus aureus	21201	mazE-Sa	AFTO01000043	7251	7445	-1
636	Staphylococcus aureus	21201	mazF-Sa	AFTO01000043	6892	7254	-1
637	Staphylococcus aureus	21202	mazE-Sa	AGRO01000059	7043	7237	-1
638	Staphylococcus aureus	21202	mazF-Sa	AGRO01000059	6684	7046	-1
639	Staphylococcus aureus	21205	mazE-Sa	JHUH01000036	2530	2724	-1
640	Staphylococcus aureus	21205	mazF-Sa	JHUH01000036	2171	2533	-1
641	Staphylococcus aureus	21209	mazE-Sa	AGRP01000086	7258	7452	-1
642	Staphylococcus aureus	21209	mazF-Sa	AGRP01000086	6899	7261	-1
643	Staphylococcus aureus	21230	mazE-Sa	JHPS01000049	18858	19052	1
644	Staphylococcus aureus	21230	mazF-Sa	JHPS01000049	19049	19411	1
645	Staphylococcus aureus	21232	mazE-Sa	AGTY01000039	7252	7446	-1
646	Staphylococcus aureus	21232	mazF-Sa	AGTY01000039	6893	7255	-1
647	Staphylococcus aureus	21235	mazE-Sa	AFTQ01000078	7310	7504	-1
648	Staphylococcus aureus	21235	mazF-Sa	AFTQ01000078	6951	7313	-1
649	Staphylococcus aureus	21236	mazE-Sa	ANAK01000029	12639	12833	1
650	Staphylococcus aureus	21236	mazF-Sa	ANAK01000029	12830	13192	1
651	Staphylococcus aureus	21239	mazE-Sa	JHPT01000009	7241	7435	-1
652	Staphylococcus aureus	21239	mazF-Sa	JHPT01000009	6882	7244	-1
653	Staphylococcus aureus	21251	mazE-Sa	JHTW01000035	7252	7446	-1
654	Staphylococcus aureus	21251	mazF-Sa	JHTW01000035	6893	7255	-1
655	Staphylococcus aureus	21252	mazE-Sa	AHJV01000045	7249	7443	-1
656	Staphylococcus aureus	21252	mazF-Sa	AHJV01000045	6890	7252	-1
657	Staphylococcus aureus	21259	mazE-Sa	AFTS01000008	7248	7442	-1
658	Staphylococcus aureus	21259	mazF-Sa	AFTS01000008	6889	7251	-1
659	Staphylococcus aureus	21262	mazE-Sa	AHJW01000027	7293	7487	-1
660	Staphylococcus aureus	21262	mazF-Sa	AHJW01000027	6934	7296	-1
661	Staphylococcus aureus	21264	mazE-Sa	AHJX01000014	7249	7443	-1
662	Staphylococcus aureus	21264	mazF-Sa	AHJX01000014	6890	7252	-1
663	Staphylococcus aureus	21266	mazE-Sa	AFTT01000003	7249	7443	-1
664	Staphylococcus aureus	21266	mazF-Sa	AFTT01000003	6890	7252	-1
665	Staphylococcus aureus	21267	mazE-Sa	JHPU01000026	7252	7446	-1
666	Staphylococcus aureus	21267	mazF-Sa	JHPU01000026	6893	7255	-1
667	Staphylococcus aureus	21269	mazE-Sa	AFTU01000056	7252	7446	-1
668	Staphylococcus aureus	21269	mazF-Sa	AFTU01000056	6893	7255	-1
669	Staphylococcus aureus	21272	mazE-Sa	AHJY01000022	12616	12810	1
670	Staphylococcus aureus	21272	mazF-Sa	AHJY01000022	12807	13169	1
671	Staphylococcus aureus	21275	mazE-Sa	JHPV01000038	7253	7447	-1
672	Staphylococcus aureus	21275	mazF-Sa	JHPV01000038	6894	7256	-1
673	Staphylococcus aureus	21282	mazE-Sa	AMPF01000087	7254	7448	-1
674	Staphylococcus aureus	21282	mazF-Sa	AMPF01000087	6895	7257	-1
675	Staphylococcus aureus	21283	mazE-Sa	AHJZ01000099	7254	7448	-1
676	Staphylococcus aureus	21283	mazF-Sa	AHJZ01000099	6895	7257	-1
677	Staphylococcus aureus	21304	mazE-Sa	JHPW01000011	7247	7441	-1
678	Staphylococcus aureus	21304	mazF-Sa	JHPW01000011	6888	7250	-1
679	Staphylococcus aureus	21305	mazE-Sa	AFNO01000007	7252	7446	-1
680	Staphylococcus aureus	21305	mazF-Sa	AFNO01000007	6893	7255	-1
681	Staphylococcus aureus	21310	mazE-Sa	AFNP01000048	7252	7446	-1
682	Staphylococcus aureus	21310	mazF-Sa	AFNP01000048	6893	7255	-1
683	Staphylococcus aureus	21311	mazE-Sa	JHPX01000001	7251	7445	-1
684	Staphylococcus aureus	21311	mazF-Sa	JHPX01000001	6892	7254	-1
685	Staphylococcus aureus	21314	mazE-Sa	JHPY01000018	7248	7442	-1
686	Staphylococcus aureus	21314	mazF-Sa	JHPY01000018	6889	7251	-1
687	Staphylococcus aureus	21318	mazE-Sa	AFNQ01000019	12618	12812	1
688	Staphylococcus aureus	21318	mazF-Sa	AFNQ01000019	12809	13171	1
689	Staphylococcus aureus	21320	mazE-Sa	JHTX01000003	7251	7445	-1
690	Staphylococcus aureus	21320	mazF-Sa	JHTX01000003	6892	7254	-1
691	Staphylococcus aureus	21321	mazE-Sa	JHTY01000082	28678	28872	1
692	Staphylococcus aureus	21321	mazF-Sa	JHTY01000082	28869	29231	1
693	Staphylococcus aureus	21331	mazE-Sa	AGTV01000018	7253	7447	-1
694	Staphylococcus aureus	21331	mazF-Sa	AGTV01000018	6894	7256	-1
695	Staphylococcus aureus	21333	mazE-Sa	AHKA01000008	7253	7447	-1
696	Staphylococcus aureus	21333	mazF-Sa	AHKA01000008	6894	7256	-1
697	Staphylococcus aureus	21334	mazE-Sa	AGTW01000035	7251	7445	-1
698	Staphylococcus aureus	21334	mazF-Sa	AGTW01000035	6892	7254	-1
699	Staphylococcus aureus	21337	mazE-Sa	JHPZ01000040	7253	7447	-1
700	Staphylococcus aureus	21337	mazF-Sa	JHPZ01000040	6894	7256	-1
701	Staphylococcus aureus	21338	mazE-Sa	JHQA01000009	7251	7445	-1
702	Staphylococcus aureus	21338	mazF-Sa	JHQA01000009	6892	7254	-1
703	Staphylococcus aureus	21340	mazE-Sa	AGTX01000020	7252	7446	-1
704	Staphylococcus aureus	21340	mazF-Sa	AGTX01000020	6893	7255	-1
705	Staphylococcus aureus	21342	mazE-Sa	AHKU01000001	7250	7444	-1
706	Staphylococcus aureus	21342	mazF-Sa	AHKU01000001	6891	7253	-1
707	Staphylococcus aureus	21343	mazE-Sa	AHKV01000021	65487	65681	1
708	Staphylococcus aureus	21343	mazF-Sa	AHKV01000021	65678	66040	1
709	Staphylococcus aureus	21345	mazE-Sa	AHKW01000006	7250	7444	-1
710	Staphylococcus aureus	21345	mazF-Sa	AHKW01000006	6891	7253	-1
711	Staphylococcus aureus	218_SAUR	mazE-Sa	JVPO01000104	21312	21506	1
712	Staphylococcus aureus	218_SAUR	mazF-Sa	JVPO01000104	21503	21865	1
713	Staphylococcus aureus	22(2K81-5)	mazE-Sa	JJBX01000023	7299	7493	-1
714	Staphylococcus aureus	22(2K81-5)	mazF-Sa	JJBX01000023	6940	7302	-1
715	Staphylococcus aureus	22825	mazE-Sa	KK220861	7299	7493	-1
716	Staphylococcus aureus	22825	mazF-Sa	KK220861	6940	7302	-1
717	Staphylococcus aureus	22835	mazE-Sa	KK220895	7165	7359	-1
718	Staphylococcus aureus	22835	mazF-Sa	KK220895	6806	7168	-1
719	Staphylococcus aureus	22837	mazE-Sa	KK220930	7343	7537	-1
720	Staphylococcus aureus	22837	mazF-Sa	KK220930	6984	7346	-1
721	Staphylococcus aureus	22838	mazE-Sa	KK220954	6867	7061	-1
722	Staphylococcus aureus	22838	mazF-Sa	KK220954	6508	6870	-1
723	Staphylococcus aureus	22841	mazE-Sa	KK220987	6375	6569	-1
724	Staphylococcus aureus	22841	mazF-Sa	KK220987	6016	6378	-1
725	Staphylococcus aureus	22843	mazE-Sa	KK221026	7343	7537	-1
726	Staphylococcus aureus	22843	mazF-Sa	KK221026	6984	7346	-1
727	Staphylococcus aureus	22846	mazE-Sa	KK221066	7343	7537	-1
728	Staphylococcus aureus	22846	mazF-Sa	KK221066	6984	7346	-1
729	Staphylococcus aureus	229_SAUR	mazE-Sa	JVPF01000058	31518	31712	1
730	Staphylococcus aureus	229_SAUR	mazF-Sa	JVPF01000058	31709	32071	1
731	Staphylococcus aureus	22P79	mazE-Sa	KK221100	7343	7537	-1
732	Staphylococcus aureus	22P79	mazF-Sa	KK221100	6984	7346	-1
733	Staphylococcus aureus	23237	mazE-Sa	KK221135	7299	7493	-1
734	Staphylococcus aureus	23237	mazF-Sa	KK221135	6940	7302	-1
735	Staphylococcus aureus	2393-15	mazE-Sa	JJBN01000013	7299	7493	-1
736	Staphylococcus aureus	2393-15	mazF-Sa	JJBN01000013	6940	7302	-1
737	Staphylococcus aureus	2393-19	mazE-Sa	JJBM01000013	7294	7488	-1
738	Staphylococcus aureus	2393-19	mazF-Sa	JJBM01000013	6935	7297	-1
739	Staphylococcus aureus	2395_USA500	mazE-Sa	CP007499	2271461	2271655	-1
740	Staphylococcus aureus	2395_USA500	mazF-Sa	CP007499	2271102	2271464	-1
741	Staphylococcus aureus	23_SAUR	mazE-Sa	JVPE01000002	31774	31968	1
742	Staphylococcus aureus	23_SAUR	mazF-Sa	JVPE01000002	31965	32327	1
743	Staphylococcus aureus	245_SAUR	mazE-Sa	JVOP01000057	6567	6752	-1
744	Staphylococcus aureus	245_SAUR	mazF-Sa	JVOP01000057	6214	6570	-1
745	Staphylococcus aureus	245_SAUR	pemI-Sa1	JVOP01000103	4643	4912	1
746	Staphylococcus aureus	245_SAUR	pemK-Sa1	JVOP01000103	4909	5247	1
747	Staphylococcus aureus	25(2889)	mazE-Sa	KK221241	7299	7493	-1
748	Staphylococcus aureus	25(2889)	mazF-Sa	KK221241	6940	7302	-1
749	Staphylococcus aureus	251_SAUR	mazE-Sa	JVOI01000022	7227	7421	-1
750	Staphylococcus aureus	251_SAUR	mazF-Sa	JVOI01000022	6868	7230	-1
751	Staphylococcus aureus	256_SAUR	mazE-Sa	JVOD01000013	26956	27150	1
752	Staphylococcus aureus	256_SAUR	mazF-Sa	JVOD01000013	27147	27509	1
753	Staphylococcus aureus	2588STDY5514607	mazE-Sa	CYJN01000009	65825	66019	1
754	Staphylococcus aureus	2588STDY5514607	mazF-Sa	CYJN01000009	66016	66378	1
755	Staphylococcus aureus	2588STDY5627518	mazE-Sa	CYKC01000008	7402	7596	-1
756	Staphylococcus aureus	2588STDY5627518	mazF-Sa	CYKC01000008	7043	7405	-1
757	Staphylococcus aureus	2588STDY5627519	mazE-Sa	CYJY01000008	7337	7531	-1
758	Staphylococcus aureus	2588STDY5627519	mazF-Sa	CYJY01000008	6978	7340	-1
759	Staphylococcus aureus	2588STDY5627524	mazE-Sa	CYJG01000007	8953	9147	-1
760	Staphylococcus aureus	2588STDY5627524	mazF-Sa	CYJG01000007	8594	8956	-1
761	Staphylococcus aureus	2588STDY5627526	mazE-Sa	CYJU01000009	65716	65910	1
762	Staphylococcus aureus	2588STDY5627526	mazF-Sa	CYJU01000009	65907	66269	1
763	Staphylococcus aureus	2588STDY5627527	mazE-Sa	CYKA01000008	13285	13479	-1
764	Staphylococcus aureus	2588STDY5627527	mazF-Sa	CYKA01000008	12926	13288	-1
765	Staphylococcus aureus	2588STDY5627528	mazE-Sa	CYII01000009	7403	7597	-1
766	Staphylococcus aureus	2588STDY5627528	mazF-Sa	CYII01000009	7044	7406	-1
767	Staphylococcus aureus	2588STDY5627533	mazE-Sa	CYJJ01000007	65816	66010	1
768	Staphylococcus aureus	2588STDY5627533	mazF-Sa	CYJJ01000007	66007	66369	1
769	Staphylococcus aureus	2588STDY5627534	mazE-Sa	CYJS01000003	325593	325787	1
770	Staphylococcus aureus	2588STDY5627534	mazF-Sa	CYJS01000003	325784	326146	1
771	Staphylococcus aureus	2588STDY5627537	mazE-Sa	CYJB01000009	65820	66014	1
772	Staphylococcus aureus	2588STDY5627537	mazF-Sa	CYJB01000009	66011	66373	1
773	Staphylococcus aureus	2588STDY5627542	mazE-Sa	CYJO01000010	7618	7812	-1
774	Staphylococcus aureus	2588STDY5627542	mazF-Sa	CYJO01000010	7259	7621	-1
775	Staphylococcus aureus	2588STDY5627545	mazE-Sa	CYIX01000007	7337	7531	-1
776	Staphylococcus aureus	2588STDY5627545	mazF-Sa	CYIX01000007	6978	7340	-1
777	Staphylococcus aureus	2588STDY5627546	mazE-Sa	CYJW01000009	65820	66014	1
778	Staphylococcus aureus	2588STDY5627546	mazF-Sa	CYJW01000009	66011	66373	1
779	Staphylococcus aureus	2588STDY5627551	mazE-Sa	CYJM01000010	110884	111078	1
780	Staphylococcus aureus	2588STDY5627551	mazF-Sa	CYJM01000010	111075	111437	1
781	Staphylococcus aureus	2588STDY5627554	mazE-Sa	CYJR01000008	7399	7593	-1
782	Staphylococcus aureus	2588STDY5627554	mazF-Sa	CYJR01000008	7040	7402	-1
783	Staphylococcus aureus	2588STDY5627558	mazE-Sa	CYJF01000009	65820	66014	1
784	Staphylococcus aureus	2588STDY5627558	mazF-Sa	CYJF01000009	66011	66373	1
785	Staphylococcus aureus	2588STDY5627563	mazE-Sa	CYJX01000008	7331	7525	-1
786	Staphylococcus aureus	2588STDY5627563	mazF-Sa	CYJX01000008	6972	7334	-1
787	Staphylococcus aureus	2588STDY5627566	mazE-Sa	CYJT01000007	7333	7527	-1
788	Staphylococcus aureus	2588STDY5627566	mazF-Sa	CYJT01000007	6974	7336	-1
789	Staphylococcus aureus	2588STDY5627569	mazE-Sa	CYJI01000010	101649	101843	1
790	Staphylococcus aureus	2588STDY5627569	mazF-Sa	CYJI01000010	101840	102202	1
791	Staphylococcus aureus	2588STDY5627570	mazE-Sa	CYIN01000006	101809	102003	1
792	Staphylococcus aureus	2588STDY5627570	mazF-Sa	CYIN01000006	102000	102362	1
793	Staphylococcus aureus	2588STDY5627573	mazE-Sa	CYIL01000005	7370	7564	-1
794	Staphylococcus aureus	2588STDY5627573	mazF-Sa	CYIL01000005	7011	7373	-1
795	Staphylococcus aureus	2588STDY5627574	mazE-Sa	CYIJ01000010	7335	7529	-1
796	Staphylococcus aureus	2588STDY5627574	mazF-Sa	CYIJ01000010	6976	7338	-1
797	Staphylococcus aureus	2588STDY5627575	mazE-Sa	CYIO01000009	7401	7595	-1
798	Staphylococcus aureus	2588STDY5627575	mazF-Sa	CYIO01000009	7042	7404	-1
799	Staphylococcus aureus	2588STDY5627576	mazE-Sa	CYJH01000006	7331	7525	-1
800	Staphylococcus aureus	2588STDY5627576	mazF-Sa	CYJH01000006	6972	7334	-1
801	Staphylococcus aureus	2588STDY5627584	mazE-Sa	CYJV01000010	65816	66010	1
802	Staphylococcus aureus	2588STDY5627584	mazF-Sa	CYJV01000010	66007	66369	1
803	Staphylococcus aureus	2588STDY5627587	mazE-Sa	CYJA01000009	65995	66189	1
804	Staphylococcus aureus	2588STDY5627587	mazF-Sa	CYJA01000009	66186	66548	1
805	Staphylococcus aureus	2588STDY5627588	mazE-Sa	CYJC01000002	7333	7527	-1
806	Staphylococcus aureus	2588STDY5627588	mazF-Sa	CYJC01000002	6974	7336	-1
807	Staphylococcus aureus	2588STDY5627590	mazE-Sa	CYIM01000009	7333	7527	-1
808	Staphylococcus aureus	2588STDY5627590	mazF-Sa	CYIM01000009	6974	7336	-1
809	Staphylococcus aureus	2588STDY5627594	mazE-Sa	CYIQ01000010	65810	66004	1
810	Staphylococcus aureus	2588STDY5627594	mazF-Sa	CYIQ01000010	66001	66363	1
811	Staphylococcus aureus	2588STDY5627595	mazE-Sa	CYJD01000008	7335	7529	-1
812	Staphylococcus aureus	2588STDY5627595	mazF-Sa	CYJD01000008	6976	7338	-1
813	Staphylococcus aureus	2588STDY5627599	mazE-Sa	CYJE01000009	7402	7596	-1
814	Staphylococcus aureus	2588STDY5627599	mazF-Sa	CYJE01000009	7043	7405	-1
815	Staphylococcus aureus	2588STDY5627600	mazE-Sa	CYIP01000002	7332	7526	-1
816	Staphylococcus aureus	2588STDY5627600	mazF-Sa	CYIP01000002	6973	7335	-1
817	Staphylococcus aureus	2588STDY5627601	mazE-Sa	CYIR01000010	65820	66014	1
818	Staphylococcus aureus	2588STDY5627601	mazF-Sa	CYIR01000010	66011	66373	1
819	Staphylococcus aureus	2588STDY5627603	mazE-Sa	CYIH01000006	107406	107600	1
820	Staphylococcus aureus	2588STDY5627603	mazF-Sa	CYIH01000006	107597	107959	1
821	Staphylococcus aureus	2588STDY5627605	mazE-Sa	CYIZ01000007	65818	66012	1
822	Staphylococcus aureus	2588STDY5627605	mazF-Sa	CYIZ01000007	66009	66371	1
823	Staphylococcus aureus	2588STDY5627606	mazE-Sa	CYIK01000009	65816	66010	1
824	Staphylococcus aureus	2588STDY5627606	mazF-Sa	CYIK01000009	66007	66369	1
825	Staphylococcus aureus	2588STDY5627607	mazE-Sa	CYJQ01000007	65818	66012	1
826	Staphylococcus aureus	2588STDY5627607	mazF-Sa	CYJQ01000007	66009	66371	1
827	Staphylococcus aureus	2588STDY5627608	mazE-Sa	CYIU01000008	7404	7598	-1
828	Staphylococcus aureus	2588STDY5627608	mazF-Sa	CYIU01000008	7045	7407	-1
829	Staphylococcus aureus	2588STDY5627610	mazE-Sa	CYJP01000007	7331	7525	-1
830	Staphylococcus aureus	2588STDY5627610	mazF-Sa	CYJP01000007	6972	7334	-1
831	Staphylococcus aureus	2588STDY5747520	mazE-Sa	CYJL01000011	65819	66013	1
832	Staphylococcus aureus	2588STDY5747520	mazF-Sa	CYJL01000011	66010	66372	1
833	Staphylococcus aureus	2588STDY5747536	mazE-Sa	CYIS01000006	65826	66020	1
834	Staphylococcus aureus	2588STDY5747536	mazF-Sa	CYIS01000006	66017	66379	1
835	Staphylococcus aureus	2588STDY5747542	mazE-Sa	CYJZ01000008	7418	7612	-1
836	Staphylococcus aureus	2588STDY5747542	mazF-Sa	CYJZ01000008	7059	7421	-1
837	Staphylococcus aureus	2588STDY5747941	mazE-Sa	CYLC01000004	7368	7562	-1
838	Staphylococcus aureus	2588STDY5747941	mazF-Sa	CYLC01000004	7009	7371	-1
839	Staphylococcus aureus	2588STDY5747949	mazE-Sa	CYLE01000008	65886	66080	1
840	Staphylococcus aureus	2588STDY5747949	mazF-Sa	CYLE01000008	66077	66439	1
841	Staphylococcus aureus	2588STDY5747973	mazE-Sa	CYLD01000008	7140	7334	-1
842	Staphylococcus aureus	2588STDY5747973	mazF-Sa	CYLD01000008	6781	7143	-1
843	Staphylococcus aureus	2588STDY5748011	mazE-Sa	CYIY01000005	7339	7533	-1
844	Staphylococcus aureus	2588STDY5748011	mazF-Sa	CYIY01000005	6980	7342	-1
845	Staphylococcus aureus	2588STDY5748019	mazE-Sa	CYJK01000007	7340	7534	-1
846	Staphylococcus aureus	2588STDY5748019	mazF-Sa	CYJK01000007	6981	7343	-1
847	Staphylococcus aureus	2588STDY5748027	mazE-Sa	CYIW01000005	190471	190665	1
848	Staphylococcus aureus	2588STDY5748027	mazF-Sa	CYIW01000005	190662	191024	1
849	Staphylococcus aureus	2588STDY5748035	mazE-Sa	CYIV01000005	101859	102053	1
850	Staphylococcus aureus	2588STDY5748035	mazF-Sa	CYIV01000005	102050	102412	1
851	Staphylococcus aureus	2588STDY5748043	mazE-Sa	CYIT01000009	7351	7545	-1
852	Staphylococcus aureus	2588STDY5748043	mazF-Sa	CYIT01000009	6992	7354	-1
853	Staphylococcus aureus	2588STDY5748053	mazE-Sa	CYKB01000004	101811	102005	1
854	Staphylococcus aureus	2588STDY5748053	mazF-Sa	CYKB01000004	102002	102364	1
855	Staphylococcus aureus	2588STDY5748061	mazE-Sa	CYKD01000007	65886	66080	1
856	Staphylococcus aureus	2588STDY5748061	mazF-Sa	CYKD01000007	66077	66439	1
857	Staphylococcus aureus	2588STDY5748069	mazE-Sa	CYKE01000007	103932	104126	1
858	Staphylococcus aureus	2588STDY5748069	mazF-Sa	CYKE01000007	104123	104485	1
859	Staphylococcus aureus	2588STDY5748077	mazE-Sa	CYKF01000008	7337	7531	-1
860	Staphylococcus aureus	2588STDY5748077	mazF-Sa	CYKF01000008	6978	7340	-1
861	Staphylococcus aureus	2588STDY5748102	mazE-Sa	CYKY01000005	104507	104701	1
862	Staphylococcus aureus	2588STDY5748102	mazF-Sa	CYKY01000005	104698	105060	1
863	Staphylococcus aureus	2588STDY5748114	mazE-Sa	CYKI01000007	7341	7535	-1
864	Staphylococcus aureus	2588STDY5748114	mazF-Sa	CYKI01000007	6982	7344	-1
865	Staphylococcus aureus	2588STDY5748115	mazE-Sa	CYKG01000005	7341	7535	-1
866	Staphylococcus aureus	2588STDY5748115	mazF-Sa	CYKG01000005	6982	7344	-1
867	Staphylococcus aureus	2588STDY5748116	mazE-Sa	CYKJ01000007	7409	7603	-1
868	Staphylococcus aureus	2588STDY5748116	mazF-Sa	CYKJ01000007	7050	7412	-1
869	Staphylococcus aureus	2588STDY5748117	mazE-Sa	CYKR01000007	141972	142166	1
870	Staphylococcus aureus	2588STDY5748117	mazF-Sa	CYKR01000007	142163	142525	1
871	Staphylococcus aureus	2588STDY5748123	mazE-Sa	CYKO01000008	65815	66009	1
872	Staphylococcus aureus	2588STDY5748123	mazF-Sa	CYKO01000008	66006	66368	1
873	Staphylococcus aureus	2588STDY5748124	mazE-Sa	CYKM01000005	7348	7542	-1
874	Staphylococcus aureus	2588STDY5748124	mazF-Sa	CYKM01000005	6989	7351	-1
875	Staphylococcus aureus	2588STDY5748130	mazE-Sa	CYKN01000008	7349	7543	-1
876	Staphylococcus aureus	2588STDY5748130	mazF-Sa	CYKN01000008	6990	7352	-1
877	Staphylococcus aureus	2588STDY5748132	mazE-Sa	CYKP01000001	786866	787060	1
878	Staphylococcus aureus	2588STDY5748132	mazF-Sa	CYKP01000001	787057	787419	1
879	Staphylococcus aureus	2588STDY5748138	mazE-Sa	CYKK01000005	7341	7535	-1
880	Staphylococcus aureus	2588STDY5748138	mazF-Sa	CYKK01000005	6982	7344	-1
881	Staphylococcus aureus	2588STDY5748139	mazE-Sa	CYKL01000004	65826	66020	1
882	Staphylococcus aureus	2588STDY5748139	mazF-Sa	CYKL01000004	66017	66379	1
883	Staphylococcus aureus	2588STDY5748146	mazE-Sa	CYKQ01000005	65826	66020	1
884	Staphylococcus aureus	2588STDY5748146	mazF-Sa	CYKQ01000005	66017	66379	1
885	Staphylococcus aureus	2588STDY5748149	mazE-Sa	CYKV01000008	7341	7535	-1
886	Staphylococcus aureus	2588STDY5748149	mazF-Sa	CYKV01000008	6982	7344	-1
887	Staphylococcus aureus	2588STDY5748154	mazE-Sa	CYKS01000006	65814	66008	1
888	Staphylococcus aureus	2588STDY5748154	mazF-Sa	CYKS01000006	66005	66367	1
889	Staphylococcus aureus	2588STDY5748155	mazE-Sa	CYKU01000007	7445	7639	-1
890	Staphylococcus aureus	2588STDY5748155	mazF-Sa	CYKU01000007	7086	7448	-1
891	Staphylococcus aureus	2588STDY5748156	mazE-Sa	CYKW01000009	7343	7537	-1
892	Staphylococcus aureus	2588STDY5748156	mazF-Sa	CYKW01000009	6984	7346	-1
893	Staphylococcus aureus	2588STDY5748164	mazE-Sa	CYKT01000007	7339	7533	-1
894	Staphylococcus aureus	2588STDY5748164	mazF-Sa	CYKT01000007	6980	7342	-1
895	Staphylococcus aureus	2588STDY5748178	mazE-Sa	CYKX01000005	105873	106067	1
896	Staphylococcus aureus	2588STDY5748178	mazF-Sa	CYKX01000005	106064	106426	1
897	Staphylococcus aureus	2588STDY5748186	mazE-Sa	CYKZ01000004	65827	66021	1
898	Staphylococcus aureus	2588STDY5748186	mazF-Sa	CYKZ01000004	66018	66380	1
899	Staphylococcus aureus	2588STDY5748187	mazE-Sa	CYLA01000006	65826	66020	1
900	Staphylococcus aureus	2588STDY5748187	mazF-Sa	CYLA01000006	66017	66379	1
901	Staphylococcus aureus	2588STDY5748188	mazE-Sa	CYLB01000006	101571	101765	1
902	Staphylococcus aureus	2588STDY5748188	mazF-Sa	CYLB01000006	101762	102124	1
903	Staphylococcus aureus	2588STDY5748297	mazE-Sa	CYLF01000010	96822	97016	1
904	Staphylococcus aureus	2588STDY5748297	mazF-Sa	CYLF01000010	97013	97375	1
905	Staphylococcus aureus	2588STDY5748305	mazE-Sa	CYLH01000009	7344	7538	-1
906	Staphylococcus aureus	2588STDY5748305	mazF-Sa	CYLH01000009	6985	7347	-1
907	Staphylococcus aureus	2588STDY5748313	mazE-Sa	CYLG01000012	66018	66212	1
908	Staphylococcus aureus	2588STDY5748313	mazF-Sa	CYLG01000012	66209	66571	1
909	Staphylococcus aureus	2588STDY5748328	mazE-Sa	CYLJ01000012	65819	66013	1
910	Staphylococcus aureus	2588STDY5748328	mazF-Sa	CYLJ01000012	66010	66372	1
911	Staphylococcus aureus	2588STDY5748344	mazE-Sa	CYLI01000010	7402	7596	-1
912	Staphylococcus aureus	2588STDY5748344	mazF-Sa	CYLI01000010	7043	7405	-1
913	Staphylococcus aureus	2588STDY5748352	mazE-Sa	CYLK01000011	65813	66007	1
914	Staphylococcus aureus	2588STDY5748352	mazF-Sa	CYLK01000011	66004	66366	1
915	Staphylococcus aureus	2588STDY5748360	mazE-Sa	CYLL01000008	96961	97155	1
916	Staphylococcus aureus	2588STDY5748360	mazF-Sa	CYLL01000008	97152	97514	1
917	Staphylococcus aureus	2588STDY5748368	mazE-Sa	CYLO01000012	7246	7440	-1
918	Staphylococcus aureus	2588STDY5748368	mazF-Sa	CYLO01000012	6887	7249	-1
919	Staphylococcus aureus	2588STDY5748385	mazE-Sa	CYLS01000008	101855	102049	1
920	Staphylococcus aureus	2588STDY5748385	mazF-Sa	CYLS01000008	102046	102408	1
921	Staphylococcus aureus	2588STDY5748417	mazE-Sa	CYLP01000009	101489	101683	1
922	Staphylococcus aureus	2588STDY5748417	mazF-Sa	CYLP01000009	101680	102042	1
923	Staphylococcus aureus	2588STDY5748432	mazE-Sa	CYLM01000008	7342	7536	-1
924	Staphylococcus aureus	2588STDY5748432	mazF-Sa	CYLM01000008	6983	7345	-1
925	Staphylococcus aureus	2588STDY5748448	mazE-Sa	CYLT01000010	7335	7529	-1
926	Staphylococcus aureus	2588STDY5748448	mazF-Sa	CYLT01000010	6976	7338	-1
927	Staphylococcus aureus	2588STDY5748456	mazE-Sa	CYLN01000009	66114	66308	1
928	Staphylococcus aureus	2588STDY5748456	mazF-Sa	CYLN01000009	66305	66667	1
929	Staphylococcus aureus	2588STDY5748481	mazE-Sa	CYLW01000001	799752	799946	1
930	Staphylococcus aureus	2588STDY5748481	mazF-Sa	CYLW01000001	799943	800305	1
931	Staphylococcus aureus	2588STDY5748488	mazE-Sa	CYLU01000008	66118	66312	1
932	Staphylococcus aureus	2588STDY5748488	mazF-Sa	CYLU01000008	66309	66671	1
933	Staphylococcus aureus	2588STDY5748489	mazE-Sa	CYLV01000009	7347	7541	-1
934	Staphylococcus aureus	2588STDY5748489	mazF-Sa	CYLV01000009	6988	7350	-1
935	Staphylococcus aureus	2588STDY5748496	mazE-Sa	CYLQ01000007	7339	7533	-1
936	Staphylococcus aureus	2588STDY5748496	mazF-Sa	CYLQ01000007	6980	7342	-1
937	Staphylococcus aureus	2588STDY5748497	mazE-Sa	CYLX01000007	65826	66020	1
938	Staphylococcus aureus	2588STDY5748497	mazF-Sa	CYLX01000007	66017	66379	1
939	Staphylococcus aureus	2588STDY5748506	mazE-Sa	CYLR01000008	66118	66312	1
940	Staphylococcus aureus	2588STDY5748506	mazF-Sa	CYLR01000008	66309	66671	1
941	Staphylococcus aureus	2588STDY5748512	mazE-Sa	CYLY01000008	65824	66018	1
942	Staphylococcus aureus	2588STDY5748512	mazF-Sa	CYLY01000008	66015	66377	1
943	Staphylococcus aureus	2588STDY5748520	mazE-Sa	CYLZ01000010	7343	7537	-1
944	Staphylococcus aureus	2588STDY5748520	mazF-Sa	CYLZ01000010	6984	7346	-1
945	Staphylococcus aureus	2588STDY5748528	mazE-Sa	CYMA01000008	65824	66018	1
946	Staphylococcus aureus	2588STDY5748528	mazF-Sa	CYMA01000008	66015	66377	1
947	Staphylococcus aureus	2588STDY5748530	mazE-Sa	CYMB01000009	7341	7535	-1
948	Staphylococcus aureus	2588STDY5748530	mazF-Sa	CYMB01000009	6982	7344	-1
949	Staphylococcus aureus	2588STDY5748537	mazE-Sa	CYPB01000008	103660	103854	1
950	Staphylococcus aureus	2588STDY5748537	mazF-Sa	CYPB01000008	103851	104213	1
951	Staphylococcus aureus	2588STDY5748538	mazE-Sa	CYPK01000009	7440	7634	-1
952	Staphylococcus aureus	2588STDY5748538	mazF-Sa	CYPK01000009	7081	7443	-1
953	Staphylococcus aureus	2588STDY5748552	mazE-Sa	CYPP01000008	65864	66058	1
954	Staphylococcus aureus	2588STDY5748552	mazF-Sa	CYPP01000008	66055	66417	1
955	Staphylococcus aureus	2588STDY5748560	mazE-Sa	CYPN01000007	7347	7541	-1
956	Staphylococcus aureus	2588STDY5748560	mazF-Sa	CYPN01000007	6988	7350	-1
957	Staphylococcus aureus	2588STDY5748581	mazE-Sa	CYMG01000010	65822	66016	1
958	Staphylococcus aureus	2588STDY5748581	mazF-Sa	CYMG01000010	66013	66375	1
959	Staphylococcus aureus	2588STDY5748589	mazE-Sa	CYPE01000010	65824	66018	1
960	Staphylococcus aureus	2588STDY5748589	mazF-Sa	CYPE01000010	66015	66377	1
961	Staphylococcus aureus	2588STDY5748604	mazE-Sa	CYPI01000008	12604	12798	-1
962	Staphylococcus aureus	2588STDY5748604	mazF-Sa	CYPI01000008	12245	12607	-1
963	Staphylococcus aureus	2588STDY5748608	mazE-Sa	CYPD01000009	65821	66015	1
964	Staphylococcus aureus	2588STDY5748608	mazF-Sa	CYPD01000009	66012	66374	1
965	Staphylococcus aureus	2588STDY5748609	mazE-Sa	CYPC01000009	7344	7538	-1
966	Staphylococcus aureus	2588STDY5748609	mazF-Sa	CYPC01000009	6985	7347	-1
967	Staphylococcus aureus	2588STDY5748613	mazE-Sa	CYPG01000006	65826	66020	1
968	Staphylococcus aureus	2588STDY5748613	mazF-Sa	CYPG01000006	66017	66379	1
969	Staphylococcus aureus	2588STDY5748617	mazE-Sa	CYPJ01000002	7347	7541	-1
970	Staphylococcus aureus	2588STDY5748617	mazF-Sa	CYPJ01000002	6988	7350	-1
971	Staphylococcus aureus	2588STDY5748629	mazE-Sa	CYMC01000007	65822	66016	1
972	Staphylococcus aureus	2588STDY5748629	mazF-Sa	CYMC01000007	66013	66375	1
973	Staphylococcus aureus	2588STDY5748631	mazE-Sa	CYPL01000007	101812	102006	1
974	Staphylococcus aureus	2588STDY5748631	mazF-Sa	CYPL01000007	102003	102365	1
975	Staphylococcus aureus	2588STDY5748637	mazE-Sa	CYPF01000010	65827	66021	1
976	Staphylococcus aureus	2588STDY5748637	mazF-Sa	CYPF01000010	66018	66380	1
977	Staphylococcus aureus	2588STDY5748639	mazE-Sa	CYPQ01000006	103881	104075	1
978	Staphylococcus aureus	2588STDY5748639	mazF-Sa	CYPQ01000006	104072	104434	1
979	Staphylococcus aureus	2588STDY5748640	mazE-Sa	CYPO01000009	66118	66312	1
980	Staphylococcus aureus	2588STDY5748640	mazF-Sa	CYPO01000009	66309	66671	1
981	Staphylococcus aureus	2588STDY5748644	mazE-Sa	CYPM01000008	65822	66016	1
982	Staphylococcus aureus	2588STDY5748644	mazF-Sa	CYPM01000008	66013	66375	1
983	Staphylococcus aureus	2588STDY5748647	mazE-Sa	CYMD01000005	103923	104117	1
984	Staphylococcus aureus	2588STDY5748647	mazF-Sa	CYMD01000005	104114	104476	1
985	Staphylococcus aureus	2588STDY5748648	mazE-Sa	CYME01000006	65823	66017	1
986	Staphylococcus aureus	2588STDY5748648	mazF-Sa	CYME01000006	66014	66376	1
987	Staphylococcus aureus	2588STDY5748652	mazE-Sa	CYMF01000008	7339	7533	-1
988	Staphylococcus aureus	2588STDY5748652	mazF-Sa	CYMF01000008	6980	7342	-1
989	Staphylococcus aureus	2588STDY5748656	mazE-Sa	CYMJ01000009	66118	66312	1
990	Staphylococcus aureus	2588STDY5748656	mazF-Sa	CYMJ01000009	66309	66671	1
991	Staphylococcus aureus	2588STDY5748664	mazE-Sa	CYMH01000007	7347	7541	-1
992	Staphylococcus aureus	2588STDY5748664	mazF-Sa	CYMH01000007	6988	7350	-1
993	Staphylococcus aureus	2588STDY5748670	mazE-Sa	CYML01000001	907713	907907	-1
994	Staphylococcus aureus	2588STDY5748670	mazF-Sa	CYML01000001	907354	907716	-1
995	Staphylococcus aureus	2588STDY5748674	mazE-Sa	CYMX01000009	65829	66023	1
996	Staphylococcus aureus	2588STDY5748674	mazF-Sa	CYMX01000009	66020	66382	1
997	Staphylococcus aureus	2588STDY5748679	mazE-Sa	CYMS01000016	7350	7544	-1
998	Staphylococcus aureus	2588STDY5748679	mazF-Sa	CYMS01000016	6991	7353	-1
999	Staphylococcus aureus	2588STDY5748680	mazE-Sa	CYMK01000002	462093	462287	1
1000	Staphylococcus aureus	2588STDY5748680	mazF-Sa	CYMK01000002	462284	462646	1
1001	Staphylococcus aureus	2588STDY5748687	mazE-Sa	CYMI01000002	7343	7537	-1
1002	Staphylococcus aureus	2588STDY5748687	mazF-Sa	CYMI01000002	6984	7346	-1
1003	Staphylococcus aureus	2588STDY5748688	mazE-Sa	CYMM01000008	65822	66016	1
1004	Staphylococcus aureus	2588STDY5748688	mazF-Sa	CYMM01000008	66013	66375	1
1005	Staphylococcus aureus	2588STDY5748690	mazE-Sa	CYMN01000007	7348	7542	-1
1006	Staphylococcus aureus	2588STDY5748690	mazF-Sa	CYMN01000007	6989	7351	-1
1007	Staphylococcus aureus	2588STDY5748695	mazE-Sa	CYPH01000010	65822	66016	1
1008	Staphylococcus aureus	2588STDY5748695	mazF-Sa	CYPH01000010	66013	66375	1
1009	Staphylococcus aureus	2588STDY5748696	mazE-Sa	CYMP01000009	65820	66014	1
1010	Staphylococcus aureus	2588STDY5748696	mazF-Sa	CYMP01000009	66011	66373	1
1011	Staphylococcus aureus	2588STDY5748702	mazE-Sa	CYMO01000007	7347	7541	-1
1012	Staphylococcus aureus	2588STDY5748702	mazF-Sa	CYMO01000007	6988	7350	-1
1013	Staphylococcus aureus	2588STDY5748703	mazE-Sa	CYMQ01000008	65825	66019	1
1014	Staphylococcus aureus	2588STDY5748703	mazF-Sa	CYMQ01000008	66016	66378	1
1015	Staphylococcus aureus	2588STDY5748704	mazE-Sa	CYMR01000007	65824	66018	1
1016	Staphylococcus aureus	2588STDY5748704	mazF-Sa	CYMR01000007	66015	66377	1
1017	Staphylococcus aureus	2588STDY5748711	mazE-Sa	CYMY01000009	65829	66023	1
1018	Staphylococcus aureus	2588STDY5748711	mazF-Sa	CYMY01000009	66020	66382	1
1019	Staphylococcus aureus	2588STDY5748718	mazE-Sa	CYMT01000008	7348	7542	-1
1020	Staphylococcus aureus	2588STDY5748718	mazF-Sa	CYMT01000008	6989	7351	-1
1021	Staphylococcus aureus	2588STDY5748726	mazE-Sa	CYMV01000006	148662	148856	1
1022	Staphylococcus aureus	2588STDY5748726	mazF-Sa	CYMV01000006	148853	149215	1
1023	Staphylococcus aureus	2588STDY5748727	mazE-Sa	CYMU01000010	65826	66020	1
1024	Staphylococcus aureus	2588STDY5748727	mazF-Sa	CYMU01000010	66017	66379	1
1025	Staphylococcus aureus	2588STDY5748735	mazE-Sa	CYMW01000008	7349	7543	-1
1026	Staphylococcus aureus	2588STDY5748735	mazF-Sa	CYMW01000008	6990	7352	-1
1027	Staphylococcus aureus	2588STDY5748737	mazE-Sa	CYMZ01000002	7385	7579	-1
1028	Staphylococcus aureus	2588STDY5748737	mazF-Sa	CYMZ01000002	7026	7388	-1
1029	Staphylococcus aureus	2588STDY5748742	mazE-Sa	CYNA01000010	7345	7539	-1
1030	Staphylococcus aureus	2588STDY5748742	mazF-Sa	CYNA01000010	6986	7348	-1
1031	Staphylococcus aureus	2588STDY5748743	mazE-Sa	CYNB01000008	66118	66312	1
1032	Staphylococcus aureus	2588STDY5748743	mazF-Sa	CYNB01000008	66309	66671	1
1033	Staphylococcus aureus	2588STDY5748750	mazE-Sa	CYNC01000011	65824	66018	1
1034	Staphylococcus aureus	2588STDY5748750	mazF-Sa	CYNC01000011	66015	66377	1
1035	Staphylococcus aureus	2588STDY5748751	mazE-Sa	CYND01000007	7348	7542	-1
1036	Staphylococcus aureus	2588STDY5748751	mazF-Sa	CYND01000007	6989	7351	-1
1037	Staphylococcus aureus	2588STDY5748758	mazE-Sa	CYNE01000008	7348	7542	-1
1038	Staphylococcus aureus	2588STDY5748758	mazF-Sa	CYNE01000008	6989	7351	-1
1039	Staphylococcus aureus	2588STDY5748759	mazE-Sa	CYNG01000008	65826	66020	1
1040	Staphylococcus aureus	2588STDY5748759	mazF-Sa	CYNG01000008	66017	66379	1
1041	Staphylococcus aureus	2588STDY5748761	mazE-Sa	CYNH01000009	65824	66018	1
1042	Staphylococcus aureus	2588STDY5748761	mazF-Sa	CYNH01000009	66015	66377	1
1043	Staphylococcus aureus	2588STDY5748790	mazE-Sa	CYNF01000010	65822	66016	1
1044	Staphylococcus aureus	2588STDY5748790	mazF-Sa	CYNF01000010	66013	66375	1
1045	Staphylococcus aureus	2588STDY5748853	mazE-Sa	CYNJ01000008	65826	66020	1
1046	Staphylococcus aureus	2588STDY5748853	mazF-Sa	CYNJ01000008	66017	66379	1
1047	Staphylococcus aureus	2588STDY5748861	mazE-Sa	CYNO01000002	7343	7537	-1
1048	Staphylococcus aureus	2588STDY5748861	mazF-Sa	CYNO01000002	6984	7346	-1
1049	Staphylococcus aureus	2588STDY5748867	mazE-Sa	CYOO01000002	800071	800265	1
1050	Staphylococcus aureus	2588STDY5748867	mazF-Sa	CYOO01000002	800262	800624	1
1051	Staphylococcus aureus	2588STDY5748872	mazE-Sa	CYNK01000008	7344	7538	-1
1052	Staphylococcus aureus	2588STDY5748872	mazF-Sa	CYNK01000008	6985	7347	-1
1053	Staphylococcus aureus	2588STDY5748873	mazE-Sa	CYNI01000006	65826	66020	1
1054	Staphylococcus aureus	2588STDY5748873	mazF-Sa	CYNI01000006	66017	66379	1
1055	Staphylococcus aureus	2588STDY5748874	mazE-Sa	CYNL01000008	65824	66018	1
1056	Staphylococcus aureus	2588STDY5748874	mazF-Sa	CYNL01000008	66015	66377	1
1057	Staphylococcus aureus	2588STDY5748881	mazE-Sa	CYNP01000008	7352	7546	-1
1058	Staphylococcus aureus	2588STDY5748881	mazF-Sa	CYNP01000008	6993	7355	-1
1059	Staphylococcus aureus	2588STDY5748882	mazE-Sa	CYNM01000010	65824	66018	1
1060	Staphylococcus aureus	2588STDY5748882	mazF-Sa	CYNM01000010	66015	66377	1
1061	Staphylococcus aureus	2588STDY5748883	mazE-Sa	CYNN01000012	65828	66022	1
1062	Staphylococcus aureus	2588STDY5748883	mazF-Sa	CYNN01000012	66019	66381	1
1063	Staphylococcus aureus	2588STDY5748888	mazE-Sa	CYNT01000010	65826	66020	1
1064	Staphylococcus aureus	2588STDY5748888	mazF-Sa	CYNT01000010	66017	66379	1
1065	Staphylococcus aureus	2588STDY5748890	mazE-Sa	CYNQ01000008	65822	66016	1
1066	Staphylococcus aureus	2588STDY5748890	mazF-Sa	CYNQ01000008	66013	66375	1
1067	Staphylococcus aureus	2588STDY5748891	mazE-Sa	CYNR01000010	65824	66018	1
1068	Staphylococcus aureus	2588STDY5748891	mazF-Sa	CYNR01000010	66015	66377	1
1069	Staphylococcus aureus	2588STDY5748898	mazE-Sa	CYNS01000008	7445	7639	-1
1070	Staphylococcus aureus	2588STDY5748898	mazF-Sa	CYNS01000008	7086	7448	-1
1071	Staphylococcus aureus	2588STDY5748904	mazE-Sa	CYNU01000010	65826	66020	1
1072	Staphylococcus aureus	2588STDY5748904	mazF-Sa	CYNU01000010	66017	66379	1
1073	Staphylococcus aureus	2588STDY5748906	mazE-Sa	CYNX01000006	7341	7535	-1
1074	Staphylococcus aureus	2588STDY5748906	mazF-Sa	CYNX01000006	6982	7344	-1
1075	Staphylococcus aureus	2588STDY5748908	mazE-Sa	CYNV01000010	7347	7541	-1
1076	Staphylococcus aureus	2588STDY5748908	mazF-Sa	CYNV01000010	6988	7350	-1
1077	Staphylococcus aureus	2588STDY5748909	mazE-Sa	CYNW01000010	66117	66311	1
1078	Staphylococcus aureus	2588STDY5748909	mazF-Sa	CYNW01000010	66308	66670	1
1079	Staphylococcus aureus	2588STDY5748912	mazE-Sa	CYNY01000007	101814	102008	1
1080	Staphylococcus aureus	2588STDY5748912	mazF-Sa	CYNY01000007	102005	102367	1
1081	Staphylococcus aureus	2588STDY5748913	mazE-Sa	CYNZ01000008	7340	7534	-1
1082	Staphylococcus aureus	2588STDY5748913	mazF-Sa	CYNZ01000008	6981	7343	-1
1083	Staphylococcus aureus	2588STDY5748914	mazE-Sa	CYOB01000006	7341	7535	-1
1084	Staphylococcus aureus	2588STDY5748914	mazF-Sa	CYOB01000006	6982	7344	-1
1085	Staphylococcus aureus	2588STDY5748917	mazE-Sa	CYOA01000006	103047	103241	1
1086	Staphylococcus aureus	2588STDY5748917	mazF-Sa	CYOA01000006	103238	103600	1
1087	Staphylococcus aureus	2588STDY5748920	mazE-Sa	CYOD01000007	66118	66312	1
1088	Staphylococcus aureus	2588STDY5748920	mazF-Sa	CYOD01000007	66309	66671	1
1089	Staphylococcus aureus	2588STDY5748925	mazE-Sa	CYOF01000006	7351	7545	-1
1090	Staphylococcus aureus	2588STDY5748925	mazF-Sa	CYOF01000006	6992	7354	-1
1091	Staphylococcus aureus	2588STDY5748928	mazE-Sa	CYOC01000010	65822	66016	1
1092	Staphylococcus aureus	2588STDY5748928	mazF-Sa	CYOC01000010	66013	66375	1
1093	Staphylococcus aureus	2588STDY5748930	mazE-Sa	CYOH01000010	66118	66312	1
1094	Staphylococcus aureus	2588STDY5748930	mazF-Sa	CYOH01000010	66309	66671	1
1095	Staphylococcus aureus	2588STDY5748933	mazE-Sa	CYOE01000009	101811	102005	1
1096	Staphylococcus aureus	2588STDY5748933	mazF-Sa	CYOE01000009	102002	102364	1
1097	Staphylococcus aureus	2588STDY5748940	mazE-Sa	CYOG01000008	65824	66018	1
1098	Staphylococcus aureus	2588STDY5748940	mazF-Sa	CYOG01000008	66015	66377	1
1099	Staphylococcus aureus	2588STDY5748941	mazE-Sa	CYOK01000001	65927	66121	1
1100	Staphylococcus aureus	2588STDY5748941	mazF-Sa	CYOK01000001	66118	66480	1
1101	Staphylococcus aureus	2588STDY5748945	mazE-Sa	CYOI01000011	65822	66016	1
1102	Staphylococcus aureus	2588STDY5748945	mazF-Sa	CYOI01000011	66013	66375	1
1103	Staphylococcus aureus	2588STDY5748946	mazE-Sa	CYOJ01000008	65824	66018	1
1104	Staphylococcus aureus	2588STDY5748946	mazF-Sa	CYOJ01000008	66015	66377	1
1105	Staphylococcus aureus	2588STDY5748948	mazE-Sa	CYOM01000006	101815	102009	1
1106	Staphylococcus aureus	2588STDY5748948	mazF-Sa	CYOM01000006	102006	102368	1
1107	Staphylococcus aureus	2588STDY5748949	mazE-Sa	CYOL01000010	65823	66017	1
1108	Staphylococcus aureus	2588STDY5748949	mazF-Sa	CYOL01000010	66014	66376	1
1109	Staphylococcus aureus	2588STDY5748954	mazE-Sa	CYOP01000008	65822	66016	1
1110	Staphylococcus aureus	2588STDY5748954	mazF-Sa	CYOP01000008	66013	66375	1
1111	Staphylococcus aureus	2588STDY5763864	mazE-Sa	CYON01000009	65823	66017	1
1112	Staphylococcus aureus	2588STDY5763864	mazF-Sa	CYON01000009	66014	66376	1
1113	Staphylococcus aureus	2588STDY5763872	mazE-Sa	CYOS01000008	7339	7533	-1
1114	Staphylococcus aureus	2588STDY5763872	mazF-Sa	CYOS01000008	6980	7342	-1
1115	Staphylococcus aureus	2588STDY5763876	mazE-Sa	CYOQ01000009	7347	7541	-1
1116	Staphylococcus aureus	2588STDY5763876	mazF-Sa	CYOQ01000009	6988	7350	-1
1117	Staphylococcus aureus	2588STDY5763888	mazE-Sa	CYOR01000011	7347	7541	-1
1118	Staphylococcus aureus	2588STDY5763888	mazF-Sa	CYOR01000011	6988	7350	-1
1119	Staphylococcus aureus	2588STDY5763896	mazE-Sa	CYOT01000008	65820	66014	1
1120	Staphylococcus aureus	2588STDY5763896	mazF-Sa	CYOT01000008	66011	66373	1
1121	Staphylococcus aureus	2588STDY5763904	mazE-Sa	CYOU01000010	7337	7531	-1
1122	Staphylococcus aureus	2588STDY5763904	mazF-Sa	CYOU01000010	6978	7340	-1
1123	Staphylococcus aureus	2588STDY5763934	mazE-Sa	CYOW01000009	101491	101685	1
1124	Staphylococcus aureus	2588STDY5763934	mazF-Sa	CYOW01000009	101682	102044	1
1125	Staphylococcus aureus	2588STDY5763951	mazE-Sa	CYOV01000009	7337	7531	-1
1126	Staphylococcus aureus	2588STDY5763951	mazF-Sa	CYOV01000009	6978	7340	-1
1127	Staphylococcus aureus	2588STDY5763984	mazE-Sa	CYOX01000003	7339	7533	-1
1128	Staphylococcus aureus	2588STDY5763984	mazF-Sa	CYOX01000003	6980	7342	-1
1129	Staphylococcus aureus	2588STDY5764007	mazE-Sa	CYOY01000007	7343	7537	-1
1130	Staphylococcus aureus	2588STDY5764007	mazF-Sa	CYOY01000007	6984	7346	-1
1131	Staphylococcus aureus	2588STDY5764014	mazE-Sa	CYOZ01000008	7337	7531	-1
1132	Staphylococcus aureus	2588STDY5764014	mazF-Sa	CYOZ01000008	6978	7340	-1
1133	Staphylococcus aureus	2588STDY5764016	mazE-Sa	CYPA01000002	418427	418621	1
1134	Staphylococcus aureus	2588STDY5764016	mazF-Sa	CYPA01000002	418618	418980	1
1135	Staphylococcus aureus	25b_MRSA	mazE-Sa	CP010299	2188390	2188584	-1
1136	Staphylococcus aureus	25b_MRSA	mazF-Sa	CP010299	2188031	2188393	-1
1137	Staphylococcus aureus	266_SAUR	mazE-Sa	JVNR01000120	40569	40763	1
1138	Staphylococcus aureus	266_SAUR	mazF-Sa	JVNR01000120	40760	41122	1
1139	Staphylococcus aureus	269_SAUR	mazE-Sa	JVNO01000036	8935	9129	-1
1140	Staphylococcus aureus	269_SAUR	mazF-Sa	JVNO01000036	8576	8938	-1
1141	Staphylococcus aureus	26b_MRSA	mazE-Sa	CP010298	2188386	2188580	-1
1142	Staphylococcus aureus	26b_MRSA	mazF-Sa	CP010298	2188027	2188389	-1
1143	Staphylococcus aureus	278_SAUR	mazE-Sa	JVNF01000001	22104	22298	1
1144	Staphylococcus aureus	278_SAUR	mazF-Sa	JVNF01000001	22295	22657	1
1145	Staphylococcus aureus	27999-3	mazE-Sa	JJBK01000022	7343	7537	-1
1146	Staphylococcus aureus	27999-3	mazF-Sa	JJBK01000022	6984	7346	-1
1147	Staphylococcus aureus	27b_MRSA	mazE-Sa	CP010300	2188380	2188574	-1
1148	Staphylococcus aureus	27b_MRSA	mazF-Sa	CP010300	2188021	2188383	-1
1149	Staphylococcus aureus	28(18S1K13-24-05)	mazE-Sa	JJBJ01000012	7343	7537	-1
1150	Staphylococcus aureus	28(18S1K13-24-05)	mazF-Sa	JJBJ01000012	6984	7346	-1
1151	Staphylococcus aureus	28(3K2-5)	mazE-Sa	JJBI01000024	7343	7537	-1
1152	Staphylococcus aureus	28(3K2-5)	mazF-Sa	JJBI01000024	6984	7346	-1
1153	Staphylococcus aureus	29b_MRSA	mazE-Sa	CP010295	2188377	2188571	-1
1154	Staphylococcus aureus	29b_MRSA	mazF-Sa	CP010295	2188018	2188380	-1
1155	Staphylococcus aureus	302	mazE-Sa	LNOR01000291	423	617	-1
1156	Staphylococcus aureus	302	mazF-Sa	LNOR01000291	64	426	-1
1157	Staphylococcus aureus	31b_MRSA	mazE-Sa	CP010296	2188386	2188580	-1
1158	Staphylococcus aureus	31b_MRSA	mazF-Sa	CP010296	2188027	2188389	-1
1159	Staphylococcus aureus	326_SAUR	mazE-Sa	JVLM01000008	7227	7421	-1
1160	Staphylococcus aureus	326_SAUR	mazF-Sa	JVLM01000008	6868	7230	-1
1161	Staphylococcus aureus	327	mazE-Sa	JQGQ01000026	26879	27073	1
1162	Staphylococcus aureus	327	mazF-Sa	JQGQ01000026	27070	27432	1
1163	Staphylococcus aureus	333	mazE-Sa	ALWF01000054	7312	7506	-1
1164	Staphylococcus aureus	333	mazF-Sa	ALWF01000054	6953	7315	-1
1165	Staphylococcus aureus	337	mazE-Sa	JQIZ01000030	26879	27073	1
1166	Staphylococcus aureus	337	mazF-Sa	JQIZ01000030	27070	27432	1
1167	Staphylococcus aureus	33b	mazE-Sa	CP010297	2188371	2188565	-1
1168	Staphylococcus aureus	33b	mazF-Sa	CP010297	2188012	2188374	-1
1169	Staphylococcus aureus	346	mazE-Sa	JQNU01000011	7341	7535	-1
1170	Staphylococcus aureus	346	mazF-Sa	JQNU01000011	6982	7344	-1
1171	Staphylococcus aureus	36P1	mazE-Sa	KK221367	7345	7539	-1
1172	Staphylococcus aureus	36P1	mazF-Sa	KK221367	6986	7348	-1
1173	Staphylococcus aureus	36P5	mazE-Sa	KK221392	7345	7539	-1
1174	Staphylococcus aureus	36P5	mazF-Sa	KK221392	6986	7348	-1
1175	Staphylococcus aureus	37(18S2S5-05)	mazE-Sa	JJBF01000013	7299	7493	-1
1176	Staphylococcus aureus	37(18S2S5-05)	mazF-Sa	JJBF01000013	6940	7302	-1
1177	Staphylococcus aureus	370.07	mazE-Sa	CUAE01000012	65584	65778	1
1178	Staphylococcus aureus	370.07	mazF-Sa	CUAE01000012	65775	66137	1
1179	Staphylococcus aureus	394_SAUR	mazE-Sa	JVIV01000032	65946	66140	1
1180	Staphylococcus aureus	394_SAUR	mazF-Sa	JVIV01000032	66137	66499	1
1181	Staphylococcus aureus	3957	mazE-Sa	AOFU01000007	7312	7506	-1
1182	Staphylococcus aureus	3957	mazF-Sa	AOFU01000007	6953	7315	-1
1183	Staphylococcus aureus	3989	mazE-Sa	ALWH01000007	7312	7506	-1
1184	Staphylococcus aureus	3989	mazF-Sa	ALWH01000007	6953	7315	-1
1185	Staphylococcus aureus	403.02	mazE-Sa	CTZU01000013	65588	65782	1
1186	Staphylococcus aureus	403.02	mazF-Sa	CTZU01000013	65779	66141	1
1187	Staphylococcus aureus	40P10	mazE-Sa	KK221466	7294	7488	-1
1188	Staphylococcus aureus	40P10	mazF-Sa	KK221466	6935	7297	-1
1189	Staphylococcus aureus	40P5_1_1	mazE-Sa	KK221518	7299	7493	-1
1190	Staphylococcus aureus	40P5_1_1	mazF-Sa	KK221518	6940	7302	-1
1191	Staphylococcus aureus	434.07	mazE-Sa	CTZQ01000013	7368	7562	-1
1192	Staphylococcus aureus	434.07	mazF-Sa	CTZQ01000013	7009	7371	-1
1193	Staphylococcus aureus	43P3	mazE-Sa	KK221549	7299	7493	-1
1194	Staphylococcus aureus	43P3	mazF-Sa	KK221549	6940	7302	-1
1195	Staphylococcus aureus	43P8	mazE-Sa	KK221571	7299	7493	-1
1196	Staphylococcus aureus	43P8	mazF-Sa	KK221571	6940	7302	-1
1197	Staphylococcus aureus	44(2608)	mazE-Sa	KK221606	7299	7493	-1
1198	Staphylococcus aureus	44(2608)	mazF-Sa	KK221606	6940	7302	-1
1199	Staphylococcus aureus	45(2607)	mazE-Sa	JJAZ01000022	7299	7493	-1
1200	Staphylococcus aureus	45(2607)	mazF-Sa	JJAZ01000022	6940	7302	-1
1201	Staphylococcus aureus	46_SAUR	mazE-Sa	JVGF01000049	65604	65798	1
1202	Staphylococcus aureus	46_SAUR	mazF-Sa	JVGF01000049	65795	66157	1
1203	Staphylococcus aureus	478_SAUR	mazE-Sa	JVFO01000021	7298	7492	-1
1204	Staphylococcus aureus	478_SAUR	mazF-Sa	JVFO01000021	6939	7301	-1
1205	Staphylococcus aureus	47P5	mazE-Sa	KK221652	7343	7537	-1
1206	Staphylococcus aureus	47P5	mazF-Sa	KK221652	6984	7346	-1
1207	Staphylococcus aureus	47P9	mazE-Sa	KK221692	7299	7493	-1
1208	Staphylococcus aureus	47P9	mazF-Sa	KK221692	6940	7302	-1
1209	Staphylococcus aureus	484_SAUR	mazE-Sa	JVFH01000073	22414	22608	1
1210	Staphylococcus aureus	484_SAUR	mazF-Sa	JVFH01000073	22605	22967	1
1211	Staphylococcus aureus	49_SAUR	mazE-Sa	JVFC01000038	14117	14311	1
1212	Staphylococcus aureus	49_SAUR	mazF-Sa	JVFC01000038	14308	14670	1
1213	Staphylococcus aureus	502A(RN6607)	mazE-Sa	CP007454	1794583	1794777	1
1214	Staphylococcus aureus	502A(RN6607)	mazF-Sa	CP007454	1794774	1795136	1
1215	Staphylococcus aureus	505_SAUR	mazE-Sa	JVEM01000028	20613	20798	1
1216	Staphylococcus aureus	505_SAUR	mazF-Sa	JVEM01000028	20795	21151	1
1217	Staphylococcus aureus	505_SAUR	pemI-Sa1	JVEM01000019	5043	5312	-1
1218	Staphylococcus aureus	505_SAUR	pemK-Sa1	JVEM01000019	4708	5046	-1
1219	Staphylococcus aureus	510_SAUR	mazE-Sa	JVEG01000008	7206	7400	-1
1220	Staphylococcus aureus	510_SAUR	mazF-Sa	JVEG01000008	6847	7209	-1
1221	Staphylococcus aureus	511_SAUR	mazE-Sa	JVEF01000015	7212	7406	-1
1222	Staphylococcus aureus	511_SAUR	mazF-Sa	JVEF01000015	6853	7215	-1
1223	Staphylococcus aureus	519_SAUR	mazE-Sa	JVDX01000077	7227	7421	-1
1224	Staphylococcus aureus	519_SAUR	mazF-Sa	JVDX01000077	6868	7230	-1
1225	Staphylococcus aureus	51S	mazE-Sa	JSAJ01000046	7147	7341	-1
1226	Staphylococcus aureus	51S	mazF-Sa	JSAJ01000046	6788	7150	-1
1227	Staphylococcus aureus	53180-1	mazE-Sa	JJAW01000020	7299	7493	-1
1228	Staphylococcus aureus	53180-1	mazF-Sa	JJAW01000020	6940	7302	-1
1229	Staphylococcus aureus	54_SAUR	mazE-Sa	JVDA01000018	12663	12857	1
1230	Staphylococcus aureus	54_SAUR	mazF-Sa	JVDA01000018	12854	13216	1
1231	Staphylococcus aureus	55/2053	mazE-Sa	CP002388	2080922	2081116	-1
1232	Staphylococcus aureus	55/2053	mazF-Sa	CP002388	2080563	2080925	-1
1233	Staphylococcus aureus	558_SAUR	mazE-Sa	JVCF01000025	6905	7090	-1
1234	Staphylococcus aureus	558_SAUR	mazF-Sa	JVCF01000025	6552	6908	-1
1235	Staphylococcus aureus	558_SAUR	pemI-Sa1	JVCF01000034	4900	5169	-1
1236	Staphylococcus aureus	558_SAUR	pemK-Sa1	JVCF01000034	4565	4903	-1
1237	Staphylococcus aureus	55_SAUR	mazE-Sa	JVCO01000037	7315	7509	-1
1238	Staphylococcus aureus	55_SAUR	mazF-Sa	JVCO01000037	6956	7318	-1
1239	Staphylococcus aureus	561_SAUR	mazE-Sa	JVCB01000039	66259	66453	1
1240	Staphylococcus aureus	561_SAUR	mazF-Sa	JVCB01000039	66450	66812	1
1241	Staphylococcus aureus	5670-1	mazE-Sa	JJAV01000019	7299	7493	-1
1242	Staphylococcus aureus	5670-1	mazF-Sa	JJAV01000019	6940	7302	-1
1243	Staphylococcus aureus	56824-10	mazE-Sa	JJAU01000020	7299	7493	-1
1244	Staphylococcus aureus	56824-10	mazF-Sa	JJAU01000020	6940	7302	-1
1245	Staphylococcus aureus	56824-10	pemI-Swar	JJAU01000043	2827	3114	-1
1246	Staphylococcus aureus	56824-10	pemK-Swar	JJAU01000043	2501	2833	-1
1247	Staphylococcus aureus	56824-15	mazE-Sa	JJAT01000009	7069	7263	-1
1248	Staphylococcus aureus	56824-15	mazF-Sa	JJAT01000009	6710	7072	-1
1249	Staphylococcus aureus	56824-2	mazE-Sa	JJAS01000013	7299	7493	-1
1250	Staphylococcus aureus	56824-2	mazF-Sa	JJAS01000013	6940	7302	-1
1251	Staphylococcus aureus	56824-21	mazE-Sa	JJAR01000011	5546	5740	-1
1252	Staphylococcus aureus	56824-21	mazF-Sa	JJAR01000011	5187	5549	-1
1253	Staphylococcus aureus	56824-5	mazE-Sa	JJAQ01000018	7299	7493	-1
1254	Staphylococcus aureus	56824-5	mazF-Sa	JJAQ01000018	6940	7302	-1
1255	Staphylococcus aureus	56824-7	mazE-Sa	JJAP01000018	7299	7493	-1
1256	Staphylococcus aureus	56824-7	mazF-Sa	JJAP01000018	6940	7302	-1
1257	Staphylococcus aureus	56864-11	mazE-Sa	JJAO01000045	7342	7536	-1
1258	Staphylococcus aureus	56864-11	mazF-Sa	JJAO01000045	6983	7345	-1
1259	Staphylococcus aureus	571_SAUR	mazE-Sa	JVBP01000074	8983	9177	-1
1260	Staphylococcus aureus	571_SAUR	mazF-Sa	JVBP01000074	8624	8986	-1
1261	Staphylococcus aureus	573_SAUR	mazE-Sa	JVBM01000008	27100	27294	1
1262	Staphylococcus aureus	573_SAUR	mazF-Sa	JVBM01000008	27291	27653	1
1263	Staphylococcus aureus	57_SAUR	mazE-Sa	JVBR01000023	7217	7411	-1
1264	Staphylococcus aureus	57_SAUR	mazF-Sa	JVBR01000023	6858	7220	-1
1265	Staphylococcus aureus	58-424	mazE-Sa	GG749070	7525	7719	-1
1266	Staphylococcus aureus	58-424	mazF-Sa	GG749070	7166	7528	-1
1267	Staphylococcus aureus	586_SAUR	mazE-Sa	JVBB01000015	7226	7420	-1
1268	Staphylococcus aureus	586_SAUR	mazF-Sa	JVBB01000015	6867	7229	-1
1269	Staphylococcus aureus	602_SAUR	mazE-Sa	JVAL01000071	7208	7402	-1
1270	Staphylococcus aureus	602_SAUR	mazF-Sa	JVAL01000071	6849	7211	-1
1271	Staphylococcus aureus	605_SAUR	mazE-Sa	JVAJ01000063	19342	19527	1
1272	Staphylococcus aureus	605_SAUR	mazF-Sa	JVAJ01000063	19524	19880	1
1273	Staphylococcus aureus	605_SAUR	pemI-Sa1	JVAJ01000072	3371	3640	1
1274	Staphylococcus aureus	605_SAUR	pemK-Sa1	JVAJ01000072	3637	3975	1
1275	Staphylococcus aureus	63-D10	mazE-Sa	JJAN01000025	7299	7493	-1
1276	Staphylococcus aureus	63-D10	mazF-Sa	JJAN01000025	6940	7302	-1
1277	Staphylococcus aureus	65-1322	mazE-Sa	GG700568	7246	7440	-1
1278	Staphylococcus aureus	65-1322	mazF-Sa	GG700568	6887	7249	-1
1279	Staphylococcus aureus	664.rep2_SAUR	mazE-Sa	JUXY01000013	19338	19523	1
1280	Staphylococcus aureus	664.rep2_SAUR	mazF-Sa	JUXY01000013	19520	19876	1
1281	Staphylococcus aureus	664.rep2_SAUR	pemI-Sa1	JUXY01000033	4643	4912	1
1282	Staphylococcus aureus	664.rep2_SAUR	pemK-Sa1	JUXY01000033	4909	5247	1
1283	Staphylococcus aureus	6665-5	mazE-Sa	JJAM01000010	7343	7537	-1
1284	Staphylococcus aureus	6665-5	mazF-Sa	JJAM01000010	6984	7346	-1
1285	Staphylococcus aureus	669_SAUR	mazE-Sa	JUXU01000264	7197	7391	-1
1286	Staphylococcus aureus	669_SAUR	mazF-Sa	JUXU01000264	6838	7200	-1
1287	Staphylococcus aureus	674_SAUR	mazE-Sa	JUXQ01000030	7227	7421	-1
1288	Staphylococcus aureus	674_SAUR	mazF-Sa	JUXQ01000030	6868	7230	-1
1289	Staphylococcus aureus	676_SAUR	mazE-Sa	JUXO01000119	12674	12868	1
1290	Staphylococcus aureus	676_SAUR	mazF-Sa	JUXO01000119	12865	13227	1
1291	Staphylococcus aureus	68-397	mazE-Sa	GG700588	7250	7444	-1
1292	Staphylococcus aureus	68-397	mazF-Sa	GG700588	6891	7253	-1
1293	Staphylococcus aureus	6850	mazE-Sa	CP006706	2040022	2040216	-1
1294	Staphylococcus aureus	6850	mazF-Sa	CP006706	2039663	2040025	-1
1295	Staphylococcus aureus	693_SAUR	mazE-Sa	JUWV01000002	12668	12862	1
1296	Staphylococcus aureus	693_SAUR	mazF-Sa	JUWV01000002	12859	13221	1
1297	Staphylococcus aureus	69_SAUR	mazE-Sa	JUWZ01000071	12673	12867	1
1298	Staphylococcus aureus	69_SAUR	mazF-Sa	JUWZ01000071	12864	13226	1
1299	Staphylococcus aureus	7-B-1	mazE-Sa	JJAJ01000035	7344	7538	-1
1300	Staphylococcus aureus	7-B-1	mazF-Sa	JJAJ01000035	6985	7347	-1
1301	Staphylococcus aureus	70_SAUR	mazE-Sa	JUWO01000037	7217	7411	-1
1302	Staphylococcus aureus	70_SAUR	mazF-Sa	JUWO01000037	6858	7220	-1
1303	Staphylococcus aureus	71193	mazE-Sa	CP003045	2032596	2032790	-1
1304	Staphylococcus aureus	71193	mazF-Sa	CP003045	2032237	2032599	-1
1305	Staphylococcus aureus	712181	mazE-Sa	CTZV01000009	65584	65778	1
1306	Staphylococcus aureus	712181	mazF-Sa	CTZV01000009	65775	66137	1
1307	Staphylococcus aureus	714_SAUR	mazE-Sa	JUVZ01000010	31773	31967	1
1308	Staphylococcus aureus	714_SAUR	mazF-Sa	JUVZ01000010	31964	32326	1
1309	Staphylococcus aureus	717_SAUR	mazE-Sa	JUVW01000071	1098	1292	-1
1310	Staphylococcus aureus	717_SAUR	mazF-Sa	JUVW01000071	739	1101	-1
1311	Staphylococcus aureus	71A_S11	mazE-Sa	CP010940	2006626	2006820	-1
1312	Staphylococcus aureus	71A_S11	mazF-Sa	CP010940	2006267	2006629	-1
1313	Staphylococcus aureus	721_SAUR	mazE-Sa	JUVS01000009	7173	7358	-1
1314	Staphylococcus aureus	721_SAUR	mazF-Sa	JUVS01000009	6814	7176	-1
1315	Staphylococcus aureus	723.07	mazE-Sa	CTZR01000010	65583	65777	1
1316	Staphylococcus aureus	723.07	mazF-Sa	CTZR01000010	65774	66136	1
1317	Staphylococcus aureus	729192	mazE-Sa	CTZX01000010	111684	111878	1
1318	Staphylococcus aureus	729192	mazF-Sa	CTZX01000010	111875	112237	1
1319	Staphylococcus aureus	72_SAUR	mazE-Sa	JUVU01000034	14089	14283	1
1320	Staphylococcus aureus	72_SAUR	mazF-Sa	JUVU01000034	14280	14642	1
1321	Staphylococcus aureus	75	mazE-Sa	JZIO01000007	97075	97269	1
1322	Staphylococcus aureus	75	mazF-Sa	JZIO01000007	97266	97619	1
1323	Staphylococcus aureus	75495-3	mazE-Sa	JJAL01000021	7299	7493	-1
1324	Staphylococcus aureus	75495-3	mazF-Sa	JJAL01000021	6940	7302	-1
1325	Staphylococcus aureus	756_SAUR	mazE-Sa	JUUG01000095	7226	7420	-1
1326	Staphylococcus aureus	756_SAUR	mazF-Sa	JUUG01000095	6867	7229	-1
1327	Staphylococcus aureus	76669-6	mazE-Sa	JJAK01000022	7299	7493	-1
1328	Staphylococcus aureus	76669-6	mazF-Sa	JJAK01000022	6940	7302	-1
1329	Staphylococcus aureus	78_SAUR	mazE-Sa	JUTG01000008	12679	12873	1
1330	Staphylococcus aureus	78_SAUR	mazF-Sa	JUTG01000008	12870	13232	1
1331	Staphylococcus aureus	79_S10	mazE-Sa	CP010944	2001254	2001448	-1
1332	Staphylococcus aureus	79_S10	mazF-Sa	CP010944	2000895	2001257	-1
1333	Staphylococcus aureus	807_SAUR	mazE-Sa	JUSB01000081	31693	31887	1
1334	Staphylococcus aureus	807_SAUR	mazF-Sa	JUSB01000081	31884	32246	1
1335	Staphylococcus aureus	81070	mazE-Sa	KK222249	7299	7493	-1
1336	Staphylococcus aureus	81070	mazF-Sa	KK222249	6940	7302	-1
1337	Staphylococcus aureus	810_SAUR	mazE-Sa	JURY01000124	32046	32240	1
1338	Staphylococcus aureus	810_SAUR	mazF-Sa	JURY01000124	32237	32599	1
1339	Staphylococcus aureus	814_SAUR	mazE-Sa	JURU01000049	31765	31959	1
1340	Staphylococcus aureus	814_SAUR	mazF-Sa	JURU01000049	31956	32318	1
1341	Staphylococcus aureus	815_SAUR	mazE-Sa	JURT01000105	7357	7551	-1
1342	Staphylococcus aureus	815_SAUR	mazF-Sa	JURT01000105	6998	7360	-1
1343	Staphylococcus aureus	81629	mazE-Sa	JJAH01000023	7299	7493	-1
1344	Staphylococcus aureus	81629	mazF-Sa	JJAH01000023	6940	7302	-1
1345	Staphylococcus aureus	81_SAUR	mazE-Sa	JURZ01000010	7212	7406	-1
1346	Staphylococcus aureus	81_SAUR	mazF-Sa	JURZ01000010	6853	7215	-1
1347	Staphylococcus aureus	82_SAUR	mazE-Sa	JURO01000044	9190	9384	-1
1348	Staphylococcus aureus	82_SAUR	mazF-Sa	JURO01000044	8831	9193	-1
1349	Staphylococcus aureus	84069-2	mazE-Sa	JJAG01000016	7343	7537	-1
1350	Staphylococcus aureus	84069-2	mazF-Sa	JJAG01000016	6984	7346	-1
1351	Staphylococcus aureus	84_SAUR	mazE-Sa	JURB01000016	7223	7417	-1
1352	Staphylococcus aureus	84_SAUR	mazF-Sa	JURB01000016	6864	7226	-1
1353	Staphylococcus aureus	86770-7	mazE-Sa	JJAF01000024	7299	7493	-1
1354	Staphylococcus aureus	86770-7	mazF-Sa	JJAF01000024	6940	7302	-1
1355	Staphylococcus aureus	87807-1	mazE-Sa	JJAE01000011	7343	7537	-1
1356	Staphylococcus aureus	87807-1	mazF-Sa	JJAE01000011	6984	7346	-1
1357	Staphylococcus aureus	87807-11	mazE-Sa	JJAD01000027	7299	7493	-1
1358	Staphylococcus aureus	87807-11	mazF-Sa	JJAD01000027	6940	7302	-1
1359	Staphylococcus aureus	87807-12	mazE-Sa	JJAC01000014	7299	7493	-1
1360	Staphylococcus aureus	87807-12	mazF-Sa	JJAC01000014	6940	7302	-1
1361	Staphylococcus aureus	87807-16	mazE-Sa	JJAB01000021	7343	7537	-1
1362	Staphylococcus aureus	87807-16	mazF-Sa	JJAB01000021	6984	7346	-1
1363	Staphylococcus aureus	87807-9	mazE-Sa	JJAA01000020	7299	7493	-1
1364	Staphylococcus aureus	87807-9	mazF-Sa	JJAA01000020	6940	7302	-1
1365	Staphylococcus aureus	880	mazE-Sa	KK240911	103734	103928	1
1366	Staphylococcus aureus	880	mazF-Sa	KK240911	103925	104287	1
1367	Staphylococcus aureus	88088-1	mazE-Sa	JIZZ01000021	7299	7493	-1
1368	Staphylococcus aureus	88088-1	mazF-Sa	JIZZ01000021	6940	7302	-1
1369	Staphylococcus aureus	88088-2	mazE-Sa	JIZY01000022	7343	7537	-1
1370	Staphylococcus aureus	88088-2	mazF-Sa	JIZY01000022	6984	7346	-1
1371	Staphylococcus aureus	9	mazE-Sa	JZIN01000009	101990	102184	1
1372	Staphylococcus aureus	9	mazF-Sa	JZIN01000009	102181	102543	1
1373	Staphylococcus aureus	90/10685	mazE-Sa	CUBM01000009	7366	7560	-1
1374	Staphylococcus aureus	90/10685	mazF-Sa	CUBM01000009	7007	7369	-1
1375	Staphylococcus aureus	90/9576	mazE-Sa	CUAV01000013	65579	65773	1
1376	Staphylococcus aureus	90/9576	mazF-Sa	CUAV01000013	65770	66132	1
1377	Staphylococcus aureus	91/10312	mazE-Sa	CUAP01000007	7367	7561	-1
1378	Staphylococcus aureus	91/10312	mazF-Sa	CUAP01000007	7008	7370	-1
1379	Staphylococcus aureus	91/10759	mazE-Sa	CUBK01000011	113857	114051	1
1380	Staphylococcus aureus	91/10759	mazF-Sa	CUBK01000011	114048	114410	1
1381	Staphylococcus aureus	91/10795	mazE-Sa	CUAS01000011	65589	65783	1
1382	Staphylococcus aureus	91/10795	mazF-Sa	CUAS01000011	65780	66142	1
1383	Staphylococcus aureus	91/10977	mazE-Sa	CUAR01000013	7368	7562	-1
1384	Staphylococcus aureus	91/10977	mazF-Sa	CUAR01000013	7009	7371	-1
1385	Staphylococcus aureus	91/10982	mazE-Sa	CUBF01000006	146073	146267	1
1386	Staphylococcus aureus	91/10982	mazF-Sa	CUBF01000006	146264	146626	1
1387	Staphylococcus aureus	91/11046	mazE-Sa	CUBE01000014	7367	7561	-1
1388	Staphylococcus aureus	91/11046	mazF-Sa	CUBE01000014	7008	7370	-1
1389	Staphylococcus aureus	91/11452	mazE-Sa	CUBJ01000012	7367	7561	-1
1390	Staphylococcus aureus	91/11452	mazF-Sa	CUBJ01000012	7008	7370	-1
1391	Staphylococcus aureus	91/11785	mazE-Sa	CUAT01000011	111725	111919	1
1392	Staphylococcus aureus	91/11785	mazF-Sa	CUAT01000011	111916	112278	1
1393	Staphylococcus aureus	91/5368	mazE-Sa	CUBH01000013	65588	65782	1
1394	Staphylococcus aureus	91/5368	mazF-Sa	CUBH01000013	65779	66141	1
1395	Staphylococcus aureus	91/5370	mazE-Sa	CUBG01000008	7367	7561	-1
1396	Staphylococcus aureus	91/5370	mazF-Sa	CUBG01000008	7008	7370	-1
1397	Staphylococcus aureus	917	mazE-Sa	KN716005	35549	35743	-1
1398	Staphylococcus aureus	917	mazF-Sa	KN716005	35190	35552	-1
1399	Staphylococcus aureus	921.07	mazE-Sa	CTZT01000012	65586	65780	1
1400	Staphylococcus aureus	921.07	mazF-Sa	CTZT01000012	65777	66139	1
1401	Staphylococcus aureus	922_SAUR	mazE-Sa	JUNM01000105	7222	7416	-1
1402	Staphylococcus aureus	922_SAUR	mazF-Sa	JUNM01000105	6863	7225	-1
1403	Staphylococcus aureus	93/3696	mazE-Sa	CUAO01000010	111656	111850	1
1404	Staphylococcus aureus	93/3696	mazF-Sa	CUAO01000010	111847	112209	1
1405	Staphylococcus aureus	93/3697	mazE-Sa	CUAZ01000011	7365	7559	-1
1406	Staphylococcus aureus	93/3697	mazF-Sa	CUAZ01000011	7006	7368	-1
1407	Staphylococcus aureus	930.02	mazE-Sa	CUAI01000001	416725	416919	-1
1408	Staphylococcus aureus	930.02	mazF-Sa	CUAI01000001	416366	416728	-1
1409	Staphylococcus aureus	930918-3	mazE-Sa	ABFA01000028	7250	7444	-1
1410	Staphylococcus aureus	930918-3	mazF-Sa	ABFA01000028	6891	7253	-1
1411	Staphylococcus aureus	937_SAUR	mazE-Sa	JUMW01000027	7227	7421	-1
1412	Staphylococcus aureus	937_SAUR	mazF-Sa	JUMW01000027	6868	7230	-1
1413	Staphylococcus aureus	93b_S9	mazE-Sa	CP010952	2136000	2136194	-1
1414	Staphylococcus aureus	93b_S9	mazF-Sa	CP010952	2135641	2136003	-1
1415	Staphylococcus aureus	950_SAUR	mazE-Sa	JUMI01000017	31774	31968	1
1416	Staphylococcus aureus	950_SAUR	mazF-Sa	JUMI01000017	31965	32327	1
1417	Staphylococcus aureus	954_SAUR	mazE-Sa	JUME01000013	7226	7420	-1
1418	Staphylococcus aureus	954_SAUR	mazF-Sa	JUME01000013	6867	7229	-1
1419	Staphylococcus aureus	955_SAUR	mazE-Sa	JUMD01000024	7227	7421	-1
1420	Staphylococcus aureus	955_SAUR	mazF-Sa	JUMD01000024	6868	7230	-1
1421	Staphylococcus aureus	956_SAUR	mazE-Sa	JUMC01000084	7227	7421	-1
1422	Staphylococcus aureus	956_SAUR	mazF-Sa	JUMC01000084	6868	7230	-1
1423	Staphylococcus aureus	96-01678_H	mazE-Sa	CTTB01000022	31534	31728	1
1424	Staphylococcus aureus	96-01678_H	mazF-Sa	CTTB01000022	31725	32087	1
1425	Staphylococcus aureus	975_SAUR	mazE-Sa	JULK01000058	28642	28836	1
1426	Staphylococcus aureus	975_SAUR	mazF-Sa	JULK01000058	28833	29195	1
1427	Staphylococcus aureus	976_SAUR	mazE-Sa	JULJ01000127	7224	7418	-1
1428	Staphylococcus aureus	976_SAUR	mazF-Sa	JULJ01000127	6865	7227	-1
1429	Staphylococcus aureus	98-10618	mazE-Sa	CTSF01000011	100019	100213	1
1430	Staphylococcus aureus	98-10618	mazF-Sa	CTSF01000011	100210	100572	1
1431	Staphylococcus aureus	98-24344	mazE-Sa	CTSZ01000012	65530	65724	1
1432	Staphylococcus aureus	98-24344	mazF-Sa	CTSZ01000012	65721	66083	1
1433	Staphylococcus aureus	98-26821	mazE-Sa	CTSJ01000009	7198	7392	-1
1434	Staphylococcus aureus	98-26821	mazF-Sa	CTSJ01000009	6839	7201	-1
1435	Staphylococcus aureus	98.4823.X	mazE-Sa	CUCE01000012	65587	65781	1
1436	Staphylococcus aureus	98.4823.X	mazF-Sa	CUCE01000012	65778	66140	1
1437	Staphylococcus aureus	99-06	mazE-Sa	LAMP01000031	7650	7844	-1
1438	Staphylococcus aureus	99-06	mazF-Sa	LAMP01000031	7291	7653	-1
1439	Staphylococcus aureus	99-48	mazE-Sa	LAMS01000006	102835	103029	1
1440	Staphylococcus aureus	99-48	mazF-Sa	LAMS01000006	103026	103388	1
1441	Staphylococcus aureus	99St18131	mazE-Sa	CUCG01000009	111773	111967	1
1442	Staphylococcus aureus	99St18131	mazF-Sa	CUCG01000009	111964	112326	1
1443	Staphylococcus aureus	9P9	mazE-Sa	KK222622	6921	7115	-1
1444	Staphylococcus aureus	9P9	mazF-Sa	KK222622	6562	6924	-1
1445	Staphylococcus aureus	A017934/97	mazE-Sa	GG731509	7521	7715	-1
1446	Staphylococcus aureus	A017934/97	mazF-Sa	GG731509	7162	7524	-1
1447	Staphylococcus aureus	A09973/_97	mazE-Sa	CUBP01000011	111773	111967	1
1448	Staphylococcus aureus	A09973/_97	mazF-Sa	CUBP01000011	111964	112326	1
1449	Staphylococcus aureus	A1	mazE-Sa	LDVC01000036	7350	7544	-1
1450	Staphylococcus aureus	A1	mazF-Sa	LDVC01000036	6991	7353	-1
1451	Staphylococcus aureus	A10102	mazE-Sa	ACSO01000029	7249	7443	-1
1452	Staphylococcus aureus	A10102	mazF-Sa	ACSO01000029	6890	7252	-1
1453	Staphylococcus aureus	A187	mazE-Sa	JJON01000086	7358	7552	-1
1454	Staphylococcus aureus	A187	mazF-Sa	JJON01000086	6999	7361	-1
1455	Staphylococcus aureus	A3	mazE-Sa	LDVD01000030	7307	7501	-1
1456	Staphylococcus aureus	A3	mazF-Sa	LDVD01000030	6948	7310	-1
1457	Staphylococcus aureus	A4	mazE-Sa	LDVE01000032	7307	7501	-1
1458	Staphylococcus aureus	A4	mazF-Sa	LDVE01000032	6948	7310	-1
1459	Staphylococcus aureus	A5	mazE-Sa	LDVF01000028	7307	7501	-1
1460	Staphylococcus aureus	A5	mazF-Sa	LDVF01000028	6948	7310	-1
1461	Staphylococcus aureus	A5937	mazE-Sa	ACKC01000007	7252	7446	-1
1462	Staphylococcus aureus	A5937	mazF-Sa	ACKC01000007	6893	7255	-1
1463	Staphylococcus aureus	A5948	mazE-Sa	ACKD01000061	65830	66024	1
1464	Staphylococcus aureus	A5948	mazF-Sa	ACKD01000061	66021	66383	1
1465	Staphylococcus aureus	A6224	mazE-Sa	ACKE01000039	12616	12810	1
1466	Staphylococcus aureus	A6224	mazF-Sa	ACKE01000039	12807	13169	1
1467	Staphylococcus aureus	A6300	mazE-Sa	ACKF01000039	7251	7445	-1
1468	Staphylococcus aureus	A6300	mazF-Sa	ACKF01000039	6892	7254	-1
1469	Staphylococcus aureus	A69	mazE-Sa	JJOP01000039	7356	7550	-1
1470	Staphylococcus aureus	A69	mazF-Sa	JJOP01000039	6997	7359	-1
1471	Staphylococcus aureus	A71	mazE-Sa	JJOO01000048	7356	7550	-1
1472	Staphylococcus aureus	A71	mazF-Sa	JJOO01000048	6997	7359	-1
1473	Staphylococcus aureus	A8115	mazE-Sa	ACKG01000008	12611	12805	1
1474	Staphylococcus aureus	A8115	mazF-Sa	ACKG01000008	12802	13164	1
1475	Staphylococcus aureus	A8117	mazE-Sa	ACYO01000020	7533	7727	-1
1476	Staphylococcus aureus	A8117	mazF-Sa	ACYO01000020	7174	7536	-1
1477	Staphylococcus aureus	A8796	mazE-Sa	ADJJ01000022	7766	7960	-1
1478	Staphylococcus aureus	A8796	mazF-Sa	ADJJ01000022	7407	7769	-1
1479	Staphylococcus aureus	A8819	mazE-Sa	ADJK01000021	7747	7941	-1
1480	Staphylococcus aureus	A8819	mazF-Sa	ADJK01000021	7388	7750	-1
1481	Staphylococcus aureus	A900624	mazE-Sa	JXHT01000075	7420	7614	-1
1482	Staphylococcus aureus	A900624	mazF-Sa	JXHT01000075	7061	7423	-1
1483	Staphylococcus aureus	A9299	mazE-Sa	ACKH01000034	12616	12810	1
1484	Staphylococcus aureus	A9299	mazF-Sa	ACKH01000034	12807	13169	1
1485	Staphylococcus aureus	A9635	mazE-Sa	ACKI01000009	98955	99149	1
1486	Staphylococcus aureus	A9635	mazF-Sa	ACKI01000009	99146	99508	1
1487	Staphylococcus aureus	A9719	mazE-Sa	ACKJ01000004	12616	12810	1
1488	Staphylococcus aureus	A9719	mazF-Sa	ACKJ01000004	12807	13169	1
1489	Staphylococcus aureus	A9754	mazE-Sa	ADJI01000021	7642	7836	-1
1490	Staphylococcus aureus	A9754	mazF-Sa	ADJI01000021	7283	7645	-1
1491	Staphylococcus aureus	A9763	mazE-Sa	ACKK01000026	12611	12805	1
1492	Staphylococcus aureus	A9763	mazF-Sa	ACKK01000026	12802	13164	1
1493	Staphylococcus aureus	A9765	mazE-Sa	ACSN01000014	7254	7448	-1
1494	Staphylococcus aureus	A9765	mazF-Sa	ACSN01000014	6895	7257	-1
1495	Staphylococcus aureus	A9781	mazE-Sa	ACKL01000035	7252	7446	-1
1496	Staphylococcus aureus	A9781	mazF-Sa	ACKL01000035	6893	7255	-1
1497	Staphylococcus aureus	AGEN6009	mazE-Sa	JBQV01000005	9048	9242	-1
1498	Staphylococcus aureus	AGEN6009	mazF-Sa	JBQV01000005	8689	9051	-1
1499	Staphylococcus aureus	AGEN6010	mazE-Sa	JBQD01000005	9298	9492	-1
1500	Staphylococcus aureus	AGEN6010	mazF-Sa	JBQD01000005	8939	9301	-1
1501	Staphylococcus aureus	AGEN6033	mazE-Sa	KI974722	69948	70142	-1
1502	Staphylococcus aureus	AGEN6033	mazF-Sa	KI974722	69589	69951	-1
1503	Staphylococcus aureus	AGEN6042	mazE-Sa	KI978154	61975	62169	-1
1504	Staphylococcus aureus	AGEN6042	mazF-Sa	KI978154	61616	61978	-1
1505	Staphylococcus aureus	AH1	mazE-Sa	CVOQ01000028	7394	7588	-1
1506	Staphylococcus aureus	AH1	mazF-Sa	CVOQ01000028	7035	7397	-1
1507	Staphylococcus aureus	AH2	mazE-Sa	CVOS01000027	7379	7573	-1
1508	Staphylococcus aureus	AH2	mazF-Sa	CVOS01000027	7020	7382	-1
1509	Staphylococcus aureus	AH3	mazE-Sa	CVOR01000004	7379	7573	-1
1510	Staphylococcus aureus	AH3	mazF-Sa	CVOR01000004	7020	7382	-1
1511	Staphylococcus aureus	AMMC6002	mazE-Sa	KI974962	7240	7434	-1
1512	Staphylococcus aureus	AMMC6002	mazF-Sa	KI974962	6881	7243	-1
1513	Staphylococcus aureus	AMMC6003	mazE-Sa	KI974986	9298	9492	-1
1514	Staphylococcus aureus	AMMC6003	mazF-Sa	KI974986	8939	9301	-1
1515	Staphylococcus aureus	AMMC6007	mazE-Sa	KI975004	7298	7492	-1
1516	Staphylococcus aureus	AMMC6007	mazF-Sa	KI975004	6939	7301	-1
1517	Staphylococcus aureus	AMMC6008	mazE-Sa	KI975061	9298	9492	-1
1518	Staphylococcus aureus	AMMC6008	mazF-Sa	KI975061	8939	9301	-1
1519	Staphylococcus aureus	AMMC6011	mazE-Sa	KI975047	9298	9492	-1
1520	Staphylococcus aureus	AMMC6011	mazF-Sa	KI975047	8939	9301	-1
1521	Staphylococcus aureus	AMMC6012	mazE-Sa	KI975573	190742	190936	-1
1522	Staphylococcus aureus	AMMC6012	mazF-Sa	KI975573	190383	190745	-1
1523	Staphylococcus aureus	AMMC6013	mazE-Sa	KI975535	419877	420071	-1
1524	Staphylococcus aureus	AMMC6013	mazF-Sa	KI975535	419518	419880	-1
1525	Staphylococcus aureus	AMMC6014	mazE-Sa	KI975519	184282	184476	-1
1526	Staphylococcus aureus	AMMC6014	mazF-Sa	KI975519	183923	184285	-1
1527	Staphylococcus aureus	AMMC6015	mazE-Sa	KI975491	9298	9492	-1
1528	Staphylococcus aureus	AMMC6015	mazF-Sa	KI975491	8939	9301	-1
1529	Staphylococcus aureus	AMMC6040	mazE-Sa	KI973490	9298	9492	-1
1530	Staphylococcus aureus	AMMC6040	mazF-Sa	KI973490	8939	9301	-1
1531	Staphylococcus aureus	AMMC6050	mazE-Sa	JBOA01000007	139115	139309	-1
1532	Staphylococcus aureus	AMMC6050	mazF-Sa	JBOA01000007	138756	139118	-1
1533	Staphylococcus aureus	AMMC6051	mazE-Sa	KI973531	9298	9492	-1
1534	Staphylococcus aureus	AMMC6051	mazF-Sa	KI973531	8939	9301	-1
1535	Staphylococcus aureus	AMMC6054	mazE-Sa	KI973724	8487	8681	-1
1536	Staphylococcus aureus	AMMC6054	mazF-Sa	KI973724	8128	8490	-1
1537	Staphylococcus aureus	AMMC6068	mazE-Sa	KI974041	11827	12021	-1
1538	Staphylococcus aureus	AMMC6068	mazF-Sa	KI974041	11468	11830	-1
1539	Staphylococcus aureus	AMMC6070	mazE-Sa	KI974535	9297	9491	-1
1540	Staphylococcus aureus	AMMC6070	mazF-Sa	KI974535	8938	9300	-1
1541	Staphylococcus aureus	AMMC6071	mazE-Sa	KI974540	9298	9492	-1
1542	Staphylococcus aureus	AMMC6071	mazF-Sa	KI974540	8939	9301	-1
1543	Staphylococcus aureus	AMMC6072	mazE-Sa	KI974552	9298	9492	-1
1544	Staphylococcus aureus	AMMC6072	mazF-Sa	KI974552	8939	9301	-1
1545	Staphylococcus aureus	AMMC6073	mazE-Sa	JBLJ01000007	12691	12885	-1
1546	Staphylococcus aureus	AMMC6073	mazF-Sa	JBLJ01000007	12332	12694	-1
1547	Staphylococcus aureus	AMMC6074	mazE-Sa	KI974590	62927	63121	-1
1548	Staphylococcus aureus	AMMC6074	mazF-Sa	KI974590	62568	62930	-1
1549	Staphylococcus aureus	AMMC6075	mazE-Sa	KI974603	9298	9492	-1
1550	Staphylococcus aureus	AMMC6075	mazF-Sa	KI974603	8939	9301	-1
1551	Staphylococcus aureus	AMMC6106	mazE-Sa	KI977331	12690	12884	-1
1552	Staphylococcus aureus	AMMC6106	mazF-Sa	KI977331	12331	12693	-1
1553	Staphylococcus aureus	AMMC6111	mazE-Sa	KI977520	9296	9490	-1
1554	Staphylococcus aureus	AMMC6111	mazF-Sa	KI977520	8937	9299	-1
1555	Staphylococcus aureus	AMMC6114	mazE-Sa	JDXI01000001	1626775	1626969	-1
1556	Staphylococcus aureus	AMMC6114	mazF-Sa	JDXI01000001	1626416	1626778	-1
1557	Staphylococcus aureus	AMMC6119	mazE-Sa	KI977715	7388	7582	-1
1558	Staphylococcus aureus	AMMC6119	mazF-Sa	KI977715	7029	7391	-1
1559	Staphylococcus aureus	AMRF1	mazE-Sa	AZTC01000010	7576	7770	-1
1560	Staphylococcus aureus	AMRF1	mazF-Sa	AZTC01000010	7217	7579	-1
1561	Staphylococcus aureus	AMRF2	mazE-Sa	JASM01000010	7506	7700	-1
1562	Staphylococcus aureus	AMRF2	mazF-Sa	JASM01000010	7147	7509	-1
1563	Staphylococcus aureus	APS210	mazE-Sa	JXUD01000063	66039	66233	1
1564	Staphylococcus aureus	APS210	mazF-Sa	JXUD01000063	66230	66592	1
1565	Staphylococcus aureus	APS211	mazE-Sa	JXUV01000017	7498	7692	-1
1566	Staphylococcus aureus	APS211	mazF-Sa	JXUV01000017	7139	7501	-1
1567	Staphylococcus aureus	ARI1	mazE-Sa	CUBT01000013	7375	7569	-1
1568	Staphylococcus aureus	ARI1	mazF-Sa	CUBT01000013	7016	7378	-1
1569	Staphylococcus aureus	ARI10	mazE-Sa	CUBU01000012	65590	65784	1
1570	Staphylococcus aureus	ARI10	mazF-Sa	CUBU01000012	65781	66143	1
1571	Staphylococcus aureus	ARI11	mazE-Sa	CUBV01000005	111667	111861	1
1572	Staphylococcus aureus	ARI11	mazF-Sa	CUBV01000005	111858	112220	1
1573	Staphylococcus aureus	ARI12	mazE-Sa	CUBX01000011	111674	111868	1
1574	Staphylococcus aureus	ARI12	mazF-Sa	CUBX01000011	111865	112227	1
1575	Staphylococcus aureus	ARI26	mazE-Sa	CUBY01000012	65586	65780	1
1576	Staphylococcus aureus	ARI26	mazF-Sa	CUBY01000012	65777	66139	1
1577	Staphylococcus aureus	ARI29	mazE-Sa	CUBZ01000011	111701	111895	1
1578	Staphylococcus aureus	ARI29	mazF-Sa	CUBZ01000011	111892	112254	1
1579	Staphylococcus aureus	ARI31	mazE-Sa	CTZL01000001	111684	111878	1
1580	Staphylococcus aureus	ARI31	mazF-Sa	CTZL01000001	111875	112237	1
1581	Staphylococcus aureus	ARI4	mazE-Sa	CUBQ01000011	65880	66074	1
1582	Staphylococcus aureus	ARI4	mazF-Sa	CUBQ01000011	66071	66433	1
1583	Staphylococcus aureus	ARI5	mazE-Sa	CUBS01000011	65584	65778	1
1584	Staphylococcus aureus	ARI5	mazF-Sa	CUBS01000011	65775	66137	1
1585	Staphylococcus aureus	ARI7	mazE-Sa	CTZY01000001	7368	7562	-1
1586	Staphylococcus aureus	ARI7	mazF-Sa	CTZY01000001	7009	7371	-1
1587	Staphylococcus aureus	AR_0650_784	mazE-Sa	CUCH01000011	65588	65782	1
1588	Staphylococcus aureus	AR_0650_784	mazF-Sa	CUCH01000011	65779	66141	1
1589	Staphylococcus aureus	ATCC_25923	mazE-Sa	CP009361	2103553	2103747	-1
1590	Staphylococcus aureus	ATCC_25923	mazF-Sa	CP009361	2103194	2103556	-1
1591	Staphylococcus aureus	ATCC_29213	mazE-Sa	LHUS01000013	65821	66015	1
1592	Staphylococcus aureus	ATCC_29213	mazF-Sa	LHUS01000013	66012	66374	1
1593	Staphylococcus aureus	ATCC_51811	mazE-Sa	GG774481	1134767	1134961	1
1594	Staphylococcus aureus	ATCC_51811	mazF-Sa	GG774481	1134958	1135320	1
1595	Staphylococcus aureus	ATCC_BAA-39	mazE-Sa	GL397103	227886	228080	-1
1596	Staphylococcus aureus	ATCC_BAA-39	mazF-Sa	GL397103	227527	227889	-1
1597	Staphylococcus aureus	Alex451	mazE-Sa	LIFZ01000004	390	584	-1
1598	Staphylococcus aureus	Alex451	mazF-Sa	LIFZ01000004	31	393	-1
1599	Staphylococcus aureus	Alex455	mazE-Sa	LITH01000176	4097	4291	1
1600	Staphylococcus aureus	Alex455	mazF-Sa	LITH01000176	4288	4650	1
1601	Staphylococcus aureus	B147830	mazE-Sa	KB822317	7342	7536	-1
1602	Staphylococcus aureus	B147830	mazF-Sa	KB822317	6983	7345	-1
1603	Staphylococcus aureus	B40723	mazE-Sa	KB822326	182981	183175	-1
1604	Staphylococcus aureus	B40723	mazF-Sa	KB822326	182622	182984	-1
1605	Staphylococcus aureus	B40950	mazE-Sa	KB822339	182813	183007	-1
1606	Staphylococcus aureus	B40950	mazF-Sa	KB822339	182454	182816	-1
1607	Staphylococcus aureus	B53639	mazE-Sa	KB822345	186430	186624	-1
1608	Staphylococcus aureus	B53639	mazF-Sa	KB822345	186071	186433	-1
1609	Staphylococcus aureus	B6	mazE-Sa	LDVG01000034	7311	7505	-1
1610	Staphylococcus aureus	B6	mazF-Sa	LDVG01000034	6952	7314	-1
1611	Staphylococcus aureus	BA01611	mazE-Sa	LIRC01000012	65722	65916	1
1612	Staphylococcus aureus	BA01611	mazF-Sa	LIRC01000012	65913	66275	1
1613	Staphylococcus aureus	BG407	mazE-Sa	KK222666	7299	7493	-1
1614	Staphylococcus aureus	BG407	mazF-Sa	KK222666	6940	7302	-1
1615	Staphylococcus aureus	BK2529	mazE-Sa	JYBA01000001	102977	103171	1
1616	Staphylococcus aureus	BK2529	mazF-Sa	JYBA01000001	103168	103530	1
1617	Staphylococcus aureus	BMSA_1	mazE-Sa	LFXB01000003	284607	284789	1
1618	Staphylococcus aureus	BMSA_1	mazF-Sa	LFXB01000003	284790	285161	1
1619	Staphylococcus aureus	BSAR1006	mazE-Sa	CIBA01000011	65805	65999	1
1620	Staphylococcus aureus	BSAR1006	mazF-Sa	CIBA01000011	65996	66358	1
1621	Staphylococcus aureus	BSAR111_2	mazE-Sa	CSBB01000008	103643	103837	1
1622	Staphylococcus aureus	BSAR111_2	mazF-Sa	CSBB01000008	103834	104196	1
1623	Staphylococcus aureus	BSAR112	mazE-Sa	CSBE01000006	7431	7625	-1
1624	Staphylococcus aureus	BSAR112	mazF-Sa	CSBE01000006	7072	7434	-1
1625	Staphylococcus aureus	BSAR113_2	mazE-Sa	CSBF01000006	103624	103818	1
1626	Staphylococcus aureus	BSAR113_2	mazF-Sa	CSBF01000006	103815	104177	1
1627	Staphylococcus aureus	BSAR136_2	mazE-Sa	CSBJ01000007	7431	7625	-1
1628	Staphylococcus aureus	BSAR136_2	mazF-Sa	CSBJ01000007	7072	7434	-1
1629	Staphylococcus aureus	BSAR141_2	mazE-Sa	CSBD01000010	7431	7625	-1
1630	Staphylococcus aureus	BSAR141_2	mazF-Sa	CSBD01000010	7072	7434	-1
1631	Staphylococcus aureus	BSAR159_2	mazE-Sa	CSMI01000009	7240	7434	-1
1632	Staphylococcus aureus	BSAR159_2	mazF-Sa	CSMI01000009	6881	7243	-1
1633	Staphylococcus aureus	BSAR160_2	mazE-Sa	CSPJ01000011	7431	7625	-1
1634	Staphylococcus aureus	BSAR160_2	mazF-Sa	CSPJ01000011	7072	7434	-1
1635	Staphylococcus aureus	BSAR161_2	mazE-Sa	CSQW01000010	111773	111967	1
1636	Staphylococcus aureus	BSAR161_2	mazF-Sa	CSQW01000010	111964	112326	1
1637	Staphylococcus aureus	BSAR162_2	mazE-Sa	CSQR01000012	7431	7625	-1
1638	Staphylococcus aureus	BSAR162_2	mazF-Sa	CSQR01000012	7072	7434	-1
1639	Staphylococcus aureus	BSAR163_2	mazE-Sa	CSLQ01000011	65880	66074	1
1640	Staphylococcus aureus	BSAR163_2	mazF-Sa	CSLQ01000011	66071	66433	1
1641	Staphylococcus aureus	BSAR166_2	mazE-Sa	CHFM01000010	7431	7625	-1
1642	Staphylococcus aureus	BSAR166_2	mazF-Sa	CHFM01000010	7072	7434	-1
1643	Staphylococcus aureus	BSAR167_2	mazE-Sa	CFNQ01000014	65603	65797	1
1644	Staphylococcus aureus	BSAR167_2	mazF-Sa	CFNQ01000014	65794	66156	1
1645	Staphylococcus aureus	BSAR169_2	mazE-Sa	CSRN01000011	65612	65806	1
1646	Staphylococcus aureus	BSAR169_2	mazF-Sa	CSRN01000011	65803	66165	1
1647	Staphylococcus aureus	BSAR170_2	mazE-Sa	CHLD01000012	65610	65804	1
1648	Staphylococcus aureus	BSAR170_2	mazF-Sa	CHLD01000012	65801	66163	1
1649	Staphylococcus aureus	BSAR171_2	mazE-Sa	CGGA01000011	7430	7624	-1
1650	Staphylococcus aureus	BSAR171_2	mazF-Sa	CGGA01000011	7071	7433	-1
1651	Staphylococcus aureus	BSAR172_2	mazE-Sa	CSSP01000016	7431	7625	-1
1652	Staphylococcus aureus	BSAR172_2	mazF-Sa	CSSP01000016	7072	7434	-1
1653	Staphylococcus aureus	BSAR173_2	mazE-Sa	CFWX01000015	65607	65801	1
1654	Staphylococcus aureus	BSAR173_2	mazF-Sa	CFWX01000015	65798	66160	1
1655	Staphylococcus aureus	BSAR174_2	mazE-Sa	CIBD01000012	65805	65999	1
1656	Staphylococcus aureus	BSAR174_2	mazF-Sa	CIBD01000012	65996	66358	1
1657	Staphylococcus aureus	BSAR176_2	mazE-Sa	CSPO01000012	7423	7617	-1
1658	Staphylococcus aureus	BSAR176_2	mazF-Sa	CSPO01000012	7064	7426	-1
1659	Staphylococcus aureus	BSAR177_2	mazE-Sa	CSSF01000011	65805	65999	1
1660	Staphylococcus aureus	BSAR177_2	mazF-Sa	CSSF01000011	65996	66358	1
1661	Staphylococcus aureus	BSAR178_2	mazE-Sa	CSPF01000011	65805	65999	1
1662	Staphylococcus aureus	BSAR178_2	mazF-Sa	CSPF01000011	65996	66358	1
1663	Staphylococcus aureus	BSAR180	mazE-Sa	CVKB01000009	7431	7625	-1
1664	Staphylococcus aureus	BSAR180	mazF-Sa	CVKB01000009	7072	7434	-1
1665	Staphylococcus aureus	BSAR182	mazE-Sa	CGFO01000010	7425	7619	-1
1666	Staphylococcus aureus	BSAR182	mazF-Sa	CGFO01000010	7066	7428	-1
1667	Staphylococcus aureus	BSAR183_2	mazE-Sa	CSNT01000013	7431	7625	-1
1668	Staphylococcus aureus	BSAR183_2	mazF-Sa	CSNT01000013	7072	7434	-1
1669	Staphylococcus aureus	BSAR185_2	mazE-Sa	CFZN01000007	7431	7625	-1
1670	Staphylococcus aureus	BSAR185_2	mazF-Sa	CFZN01000007	7072	7434	-1
1671	Staphylococcus aureus	BSAR186_2	mazE-Sa	CFZM01000012	7431	7625	-1
1672	Staphylococcus aureus	BSAR186_2	mazF-Sa	CFZM01000012	7072	7434	-1
1673	Staphylococcus aureus	BSAR187_2	mazE-Sa	CFZJ01000016	7425	7619	-1
1674	Staphylococcus aureus	BSAR187_2	mazF-Sa	CFZJ01000016	7066	7428	-1
1675	Staphylococcus aureus	BSAR188_2	mazE-Sa	CFYH01000014	65804	65998	1
1676	Staphylococcus aureus	BSAR188_2	mazF-Sa	CFYH01000014	65995	66357	1
1677	Staphylococcus aureus	BSAR190_2	mazE-Sa	CFZU01000009	7431	7625	-1
1678	Staphylococcus aureus	BSAR190_2	mazF-Sa	CFZU01000009	7072	7434	-1
1679	Staphylococcus aureus	BSAR191_2	mazE-Sa	CSMM01000012	7431	7625	-1
1680	Staphylococcus aureus	BSAR191_2	mazF-Sa	CSMM01000012	7072	7434	-1
1681	Staphylococcus aureus	BSAR193_2	mazE-Sa	CSPH01000013	65875	66069	1
1682	Staphylococcus aureus	BSAR193_2	mazF-Sa	CSPH01000013	66066	66428	1
1683	Staphylococcus aureus	BSAR194_2	mazE-Sa	CSLR01000010	65615	65809	1
1684	Staphylococcus aureus	BSAR194_2	mazF-Sa	CSLR01000010	65806	66168	1
1685	Staphylococcus aureus	BSAR195_2	mazE-Sa	CVKE01000012	7431	7625	-1
1686	Staphylococcus aureus	BSAR195_2	mazF-Sa	CVKE01000012	7072	7434	-1
1687	Staphylococcus aureus	BSAR196_2	mazE-Sa	CFWY01000011	7431	7625	-1
1688	Staphylococcus aureus	BSAR196_2	mazF-Sa	CFWY01000011	7072	7434	-1
1689	Staphylococcus aureus	BSAR199_2	mazE-Sa	CGHX01000012	7431	7625	-1
1690	Staphylococcus aureus	BSAR199_2	mazF-Sa	CGHX01000012	7072	7434	-1
1691	Staphylococcus aureus	BSAR200_2	mazE-Sa	CFXF01000011	7401	7595	-1
1692	Staphylococcus aureus	BSAR200_2	mazF-Sa	CFXF01000011	7042	7404	-1
1693	Staphylococcus aureus	BSAR202	mazE-Sa	CGHI01000010	100661	100855	1
1694	Staphylococcus aureus	BSAR202	mazF-Sa	CGHI01000010	100852	101214	1
1695	Staphylococcus aureus	BSAR203	mazE-Sa	CSSQ01000013	65805	65999	1
1696	Staphylococcus aureus	BSAR203	mazF-Sa	CSSQ01000013	65996	66358	1
1697	Staphylococcus aureus	BSAR204_2	mazE-Sa	CFWP01000012	7431	7625	-1
1698	Staphylococcus aureus	BSAR204_2	mazF-Sa	CFWP01000012	7072	7434	-1
1699	Staphylococcus aureus	BSAR205	mazE-Sa	CSOM01000010	65615	65809	1
1700	Staphylococcus aureus	BSAR205	mazF-Sa	CSOM01000010	65806	66168	1
1701	Staphylococcus aureus	BSAR208	mazE-Sa	CSRC01000014	65584	65778	1
1702	Staphylococcus aureus	BSAR208	mazF-Sa	CSRC01000014	65775	66137	1
1703	Staphylococcus aureus	BSAR213	mazE-Sa	CFXN01000012	65805	65999	1
1704	Staphylococcus aureus	BSAR213	mazF-Sa	CFXN01000012	65996	66358	1
1705	Staphylococcus aureus	BSAR486	mazE-Sa	CSQK01000009	100661	100855	1
1706	Staphylococcus aureus	BSAR486	mazF-Sa	CSQK01000009	100852	101214	1
1707	Staphylococcus aureus	BSAR57	mazE-Sa	CSAX01000013	7239	7433	-1
1708	Staphylococcus aureus	BSAR57	mazF-Sa	CSAX01000013	6880	7242	-1
1709	Staphylococcus aureus	BSAR58	mazE-Sa	CHEJ01000011	7239	7433	-1
1710	Staphylococcus aureus	BSAR58	mazF-Sa	CHEJ01000011	6880	7242	-1
1711	Staphylococcus aureus	BSAR705	mazE-Sa	CFYK01000014	7401	7595	-1
1712	Staphylococcus aureus	BSAR705	mazF-Sa	CFYK01000014	7042	7404	-1
1713	Staphylococcus aureus	BSAR706	mazE-Sa	CSST01000010	66098	66292	1
1714	Staphylococcus aureus	BSAR706	mazF-Sa	CSST01000010	66289	66651	1
1715	Staphylococcus aureus	BSAR707	mazE-Sa	CFYZ01000013	7431	7625	-1
1716	Staphylococcus aureus	BSAR707	mazF-Sa	CFYZ01000013	7072	7434	-1
1717	Staphylococcus aureus	BSAR708	mazE-Sa	CIJV01000007	111703	111897	1
1718	Staphylococcus aureus	BSAR708	mazF-Sa	CIJV01000007	111894	112256	1
1719	Staphylococcus aureus	BSAR710	mazE-Sa	CFZE01000015	66098	66292	1
1720	Staphylococcus aureus	BSAR710	mazF-Sa	CFZE01000015	66289	66651	1
1721	Staphylococcus aureus	BSAR719	mazE-Sa	CFYB01000013	66098	66292	1
1722	Staphylococcus aureus	BSAR719	mazF-Sa	CFYB01000013	66289	66651	1
1723	Staphylococcus aureus	BSAR724	mazE-Sa	CSOZ01000008	7400	7594	-1
1724	Staphylococcus aureus	BSAR724	mazF-Sa	CSOZ01000008	7041	7403	-1
1725	Staphylococcus aureus	BSAR725	mazE-Sa	CSSL01000013	66158	66352	1
1726	Staphylococcus aureus	BSAR725	mazF-Sa	CSSL01000013	66349	66711	1
1727	Staphylococcus aureus	BSAR726	mazE-Sa	CFZA01000012	65607	65801	1
1728	Staphylococcus aureus	BSAR726	mazF-Sa	CFZA01000012	65798	66160	1
1729	Staphylococcus aureus	BSAR729	mazE-Sa	CSMU01000014	7430	7624	-1
1730	Staphylococcus aureus	BSAR729	mazF-Sa	CSMU01000014	7071	7433	-1
1731	Staphylococcus aureus	BSAR732	mazE-Sa	CFYS01000002	7431	7625	-1
1732	Staphylococcus aureus	BSAR732	mazF-Sa	CFYS01000002	7072	7434	-1
1733	Staphylococcus aureus	BSAR734	mazE-Sa	CSQJ01000009	7240	7434	-1
1734	Staphylococcus aureus	BSAR734	mazF-Sa	CSQJ01000009	6881	7243	-1
1735	Staphylococcus aureus	BSAR739	mazE-Sa	CSQH01000015	65609	65803	1
1736	Staphylococcus aureus	BSAR739	mazF-Sa	CSQH01000015	65800	66162	1
1737	Staphylococcus aureus	BSAR740	mazE-Sa	CHKW01000011	7400	7594	-1
1738	Staphylococcus aureus	BSAR740	mazF-Sa	CHKW01000011	7041	7403	-1
1739	Staphylococcus aureus	BSAR745	mazE-Sa	CFWU01000011	7401	7595	-1
1740	Staphylococcus aureus	BSAR745	mazF-Sa	CFWU01000011	7042	7404	-1
1741	Staphylococcus aureus	BSAR747	mazE-Sa	CSNX01000004	159523	159717	1
1742	Staphylococcus aureus	BSAR747	mazF-Sa	CSNX01000004	159714	160076	1
1743	Staphylococcus aureus	BSAR748	mazE-Sa	CSRY01000010	7398	7592	-1
1744	Staphylococcus aureus	BSAR748	mazF-Sa	CSRY01000010	7039	7401	-1
1745	Staphylococcus aureus	BSAR77	mazE-Sa	CSNI01000013	65579	65773	1
1746	Staphylococcus aureus	BSAR77	mazF-Sa	CSNI01000013	65770	66132	1
1747	Staphylococcus aureus	BSAR858	mazE-Sa	CSSX01000012	8983	9177	-1
1748	Staphylococcus aureus	BSAR858	mazF-Sa	CSSX01000012	8624	8986	-1
1749	Staphylococcus aureus	BSAR860	mazE-Sa	CGHQ01000012	65606	65800	1
1750	Staphylococcus aureus	BSAR860	mazF-Sa	CGHQ01000012	65797	66159	1
1751	Staphylococcus aureus	BSAR863	mazE-Sa	CSNC01000088	2598	2792	-1
1752	Staphylococcus aureus	BSAR863	mazF-Sa	CSNC01000088	2239	2601	-1
1753	Staphylococcus aureus	BSAR864	mazE-Sa	CGFG01000011	65602	65796	1
1754	Staphylococcus aureus	BSAR864	mazF-Sa	CGFG01000011	65793	66155	1
1755	Staphylococcus aureus	BSAR865	mazE-Sa	CSOQ01000012	65972	66166	1
1756	Staphylococcus aureus	BSAR865	mazF-Sa	CSOQ01000012	66163	66525	1
1757	Staphylococcus aureus	BSAR866	mazE-Sa	CSMT01001009	93	287	-1
1758	Staphylococcus aureus	BSAR866	mazF-Sa	CSMT01000533	77	358	1
1759	Staphylococcus aureus	BSAR870	mazE-Sa	CSLT01000014	65879	66073	1
1760	Staphylococcus aureus	BSAR870	mazF-Sa	CSLT01000014	66070	66432	1
1761	Staphylococcus aureus	BSAR872	mazE-Sa	CSOG01000011	65605	65799	1
1762	Staphylococcus aureus	BSAR872	mazF-Sa	CSOG01000011	65796	66158	1
1763	Staphylococcus aureus	BSAR873	mazE-Sa	CSPN01000015	7099	7293	-1
1764	Staphylococcus aureus	BSAR873	mazF-Sa	CSPN01000015	6740	7102	-1
1765	Staphylococcus aureus	BSAR874	mazE-Sa	CGHN01000011	65605	65799	1
1766	Staphylococcus aureus	BSAR874	mazF-Sa	CGHN01000011	65796	66158	1
1767	Staphylococcus aureus	BU_G0201_t8	mazE-Sa	LFMG01000024	67821	68015	1
1768	Staphylococcus aureus	BU_G0201_t8	mazF-Sa	LFMG01000024	68012	68374	1
1769	Staphylococcus aureus	BU_G0202_t2	mazE-Sa	LFMH01000006	100548	100742	1
1770	Staphylococcus aureus	BU_G0202_t2	mazF-Sa	LFMH01000006	100739	101101	1
1771	Staphylococcus aureus	BU_G0301_t8	mazE-Sa	LFOG01000017	7360	7554	-1
1772	Staphylococcus aureus	BU_G0301_t8	mazF-Sa	LFOG01000017	7001	7363	-1
1773	Staphylococcus aureus	BU_G0701_t5	mazE-Sa	LFNI01000020	100710	100904	1
1774	Staphylococcus aureus	BU_G0701_t5	mazF-Sa	LFNI01000020	100901	101263	1
1775	Staphylococcus aureus	BU_G0706B_t8	mazE-Sa	LFTW01000016	7360	7554	-1
1776	Staphylococcus aureus	BU_G0706B_t8	mazF-Sa	LFTW01000016	7001	7363	-1
1777	Staphylococcus aureus	BU_G1001_t8	mazE-Sa	LGAE01000017	65565	65759	1
1778	Staphylococcus aureus	BU_G1001_t8	mazF-Sa	LGAE01000017	65756	66118	1
1779	Staphylococcus aureus	BU_G1074_t4	mazE-Sa	LFOH01000024	74778	74972	1
1780	Staphylococcus aureus	BU_G1074_t4	mazF-Sa	LFOH01000024	74969	75331	1
1781	Staphylococcus aureus	BU_G1101_t2	mazE-Sa	LFTU01000022	7360	7554	-1
1782	Staphylococcus aureus	BU_G1101_t2	mazF-Sa	LFTU01000022	7001	7363	-1
1783	Staphylococcus aureus	BU_G1201_t13	mazE-Sa	LFNP01000008	7323	7517	-1
1784	Staphylococcus aureus	BU_G1201_t13	mazF-Sa	LFNP01000008	6964	7326	-1
1785	Staphylococcus aureus	BU_G1201_t8	mazE-Sa	LFNQ01000018	7338	7532	-1
1786	Staphylococcus aureus	BU_G1201_t8	mazF-Sa	LFNQ01000018	6979	7341	-1
1787	Staphylococcus aureus	BU_G1905_t3	mazE-Sa	LFNJ01000028	65380	65574	1
1788	Staphylococcus aureus	BU_G1905_t3	mazF-Sa	LFNJ01000028	65571	65933	1
1789	Staphylococcus aureus	BU_G2601A_t9	mazE-Sa	LFNR01000015	102148	102342	1
1790	Staphylococcus aureus	BU_G2601A_t9	mazF-Sa	LFNR01000015	102339	102701	1
1791	Staphylococcus aureus	BU_N17W_t2	mazE-Sa	LFTV01000016	7360	7554	-1
1792	Staphylococcus aureus	BU_N17W_t2	mazF-Sa	LFTV01000016	7001	7363	-1
1793	Staphylococcus aureus	BU_N17Y_t2	mazE-Sa	LFNM01000001	76320	76514	1
1794	Staphylococcus aureus	BU_N17Y_t2	mazF-Sa	LFNM01000001	76511	76873	1
1795	Staphylococcus aureus	BU_N22_t6	mazE-Sa	LFNS01000025	31886	32080	1
1796	Staphylococcus aureus	BU_N22_t6	mazF-Sa	LFNS01000025	32077	32439	1
1797	Staphylococcus aureus	BU_N3_t2	mazE-Sa	LFNN01000012	7277	7471	-1
1798	Staphylococcus aureus	BU_N3_t2	mazF-Sa	LFNN01000012	6918	7280	-1
1799	Staphylococcus aureus	BU_W12_t13	mazE-Sa	LFTT01000015	97093	97287	1
1800	Staphylococcus aureus	BU_W12_t13	mazF-Sa	LFTT01000015	97284	97646	1
1801	Staphylococcus aureus	BU_W13_t1	mazE-Sa	LFNH01000031	7322	7516	-1
1802	Staphylococcus aureus	BU_W13_t1	mazF-Sa	LFNH01000031	6963	7325	-1
1803	Staphylococcus aureus	BU_W22_t4	mazE-Sa	LFNK01000022	7322	7516	-1
1804	Staphylococcus aureus	BU_W22_t4	mazF-Sa	LFNK01000022	6963	7325	-1
1805	Staphylococcus aureus	BU_W6_t1	mazE-Sa	LFNO01000022	7321	7515	-1
1806	Staphylococcus aureus	BU_W6_t1	mazF-Sa	LFNO01000022	6962	7324	-1
1807	Staphylococcus aureus	BU_W7A_t11	mazE-Sa	LFNL01000025	12640	12834	1
1808	Staphylococcus aureus	BU_W7A_t11	mazF-Sa	LFNL01000025	12831	13193	1
1809	Staphylococcus aureus	Bmb9393	mazE-Sa	CP005288	2275713	2275907	-1
1810	Staphylococcus aureus	Bmb9393	mazF-Sa	CP005288	2275354	2275716	-1
1811	Staphylococcus aureus	Brady-SAP149	mazE-Sa	JPNA01000023	9586	9780	-1
1812	Staphylococcus aureus	Brady-SAP149	mazF-Sa	JPNA01000023	9227	9589	-1
1813	Staphylococcus aureus	Btn1260	mazE-Sa	GG730266	7533	7727	-1
1814	Staphylococcus aureus	Btn1260	mazF-Sa	GG730266	7174	7536	-1
1815	Staphylococcus aureus	Btn_1626	mazE-Sa	CUCF01000010	7322	7516	-1
1816	Staphylococcus aureus	Btn_1626	mazF-Sa	CUCF01000010	6963	7325	-1
1817	Staphylococcus aureus	C0626	mazE-Sa	JIZV01000007	3406	3600	-1
1818	Staphylococcus aureus	C0626	mazF-Sa	JIZV01000007	3047	3409	-1
1819	Staphylococcus aureus	C0630	mazE-Sa	KK222704	7343	7537	-1
1820	Staphylococcus aureus	C0630	mazF-Sa	KK222704	6984	7346	-1
1821	Staphylococcus aureus	C0637	mazE-Sa	KK222732	7343	7537	-1
1822	Staphylococcus aureus	C0637	mazF-Sa	KK222732	6984	7346	-1
1823	Staphylococcus aureus	C0673	mazE-Sa	KK222755	7860	8042	-1
1824	Staphylococcus aureus	C0673	mazF-Sa	KK222755	7488	7859	-1
1825	Staphylococcus aureus	C0676	mazE-Sa	JIZR01000010	7299	7493	-1
1826	Staphylococcus aureus	C0676	mazF-Sa	JIZR01000010	6940	7302	-1
1827	Staphylococcus aureus	C101	mazE-Sa	GG730136	7250	7444	-1
1828	Staphylococcus aureus	C101	mazF-Sa	GG730136	6891	7253	-1
1829	Staphylococcus aureus	C1058	mazE-Sa	LALE01000134	4214	4408	1
1830	Staphylococcus aureus	C1058	mazF-Sa	LALE01000134	4405	4767	1
1831	Staphylococcus aureus	C123	mazE-Sa	LALV01000020	7314	7508	-1
1832	Staphylococcus aureus	C123	mazF-Sa	LALV01000020	6955	7317	-1
1833	Staphylococcus aureus	C1378	mazE-Sa	LAMA01000033	7314	7508	-1
1834	Staphylococcus aureus	C1378	mazF-Sa	LAMA01000033	6955	7317	-1
1835	Staphylococcus aureus	C1396	mazE-Sa	LAMH01000040	7314	7508	-1
1836	Staphylococcus aureus	C1396	mazF-Sa	LAMH01000040	6955	7317	-1
1837	Staphylococcus aureus	C1407	mazE-Sa	LALY01000007	22302	22496	1
1838	Staphylococcus aureus	C1407	mazF-Sa	LALY01000007	22493	22855	1
1839	Staphylococcus aureus	C1410	mazE-Sa	LAMR01000062	22370	22564	1
1840	Staphylococcus aureus	C1410	mazF-Sa	LAMR01000062	22561	22923	1
1841	Staphylococcus aureus	C1427	mazE-Sa	LAMI01000005	65757	65951	1
1842	Staphylococcus aureus	C1427	mazF-Sa	LAMI01000005	65948	66310	1
1843	Staphylococcus aureus	C1440	mazE-Sa	LALZ01000080	7314	7508	-1
1844	Staphylococcus aureus	C1440	mazF-Sa	LALZ01000080	6955	7317	-1
1845	Staphylococcus aureus	C1504	mazE-Sa	LAMM01000040	6844	7038	-1
1846	Staphylococcus aureus	C1504	mazF-Sa	LAMM01000040	6485	6847	-1
1847	Staphylococcus aureus	C1543	mazE-Sa	LAMK01000035	22204	22398	1
1848	Staphylococcus aureus	C1543	mazF-Sa	LAMK01000035	22395	22757	1
1849	Staphylococcus aureus	C1555	mazE-Sa	LAMV01000119	14601	14795	1
1850	Staphylococcus aureus	C1555	mazF-Sa	LAMV01000119	14792	15154	1
1851	Staphylococcus aureus	C160	mazE-Sa	GG730293	7517	7711	-1
1852	Staphylococcus aureus	C160	mazF-Sa	GG730293	7158	7520	-1
1853	Staphylococcus aureus	C1655	mazE-Sa	KK222794	7299	7493	-1
1854	Staphylococcus aureus	C1655	mazF-Sa	KK222794	6940	7302	-1
1855	Staphylococcus aureus	C1667	mazE-Sa	LALA01000118	12491	12685	1
1856	Staphylococcus aureus	C1667	mazF-Sa	LALA01000118	12682	13044	1
1857	Staphylococcus aureus	C1673	mazE-Sa	KK222837	7343	7537	-1
1858	Staphylococcus aureus	C1673	mazF-Sa	KK222837	6984	7346	-1
1859	Staphylococcus aureus	C1675	mazE-Sa	LALD01000250	4093	4287	1
1860	Staphylococcus aureus	C1675	mazF-Sa	LALD01000250	4284	4646	1
1861	Staphylococcus aureus	C1762	mazE-Sa	LAMC01000068	7329	7523	-1
1862	Staphylococcus aureus	C1762	mazF-Sa	LAMC01000068	6970	7332	-1
1863	Staphylococcus aureus	C1768	mazE-Sa	LAMT01000031	7313	7507	-1
1864	Staphylococcus aureus	C1768	mazF-Sa	LAMT01000031	6954	7316	-1
1865	Staphylococcus aureus	C1782	mazE-Sa	LAMQ01000062	22207	22401	1
1866	Staphylococcus aureus	C1782	mazF-Sa	LAMQ01000062	22398	22760	1
1867	Staphylococcus aureus	C1842	mazE-Sa	KK222863	7299	7493	-1
1868	Staphylococcus aureus	C1842	mazF-Sa	KK222863	6940	7302	-1
1869	Staphylococcus aureus	C186	mazE-Sa	LALG01000019	6704	6898	-1
1870	Staphylococcus aureus	C186	mazF-Sa	LALG01000019	6345	6707	-1
1871	Staphylococcus aureus	C1891	mazE-Sa	KK222922	7343	7537	-1
1872	Staphylococcus aureus	C1891	mazF-Sa	KK222922	6984	7346	-1
1873	Staphylococcus aureus	C1894	mazE-Sa	KK222964	7343	7537	-1
1874	Staphylococcus aureus	C1894	mazF-Sa	KK222964	6984	7346	-1
1875	Staphylococcus aureus	C1979	mazE-Sa	LAMB01000043	6844	7038	-1
1876	Staphylococcus aureus	C1979	mazF-Sa	LAMB01000043	6485	6847	-1
1877	Staphylococcus aureus	C2191	mazE-Sa	LAMF01000108	5160	5354	-1
1878	Staphylococcus aureus	C2191	mazF-Sa	LAMF01000108	4801	5163	-1
1879	Staphylococcus aureus	C2304	mazE-Sa	LAMJ01000021	7653	7847	-1
1880	Staphylococcus aureus	C2304	mazF-Sa	LAMJ01000021	7294	7656	-1
1881	Staphylococcus aureus	C2403	mazE-Sa	LALW01000048	22336	22530	1
1882	Staphylococcus aureus	C2403	mazF-Sa	LALW01000048	22527	22889	1
1883	Staphylococcus aureus	C2485	mazE-Sa	LAML01000037	14561	14755	1
1884	Staphylococcus aureus	C2485	mazF-Sa	LAML01000037	14752	15114	1
1885	Staphylococcus aureus	C2549	mazE-Sa	KK222984	7342	7536	-1
1886	Staphylococcus aureus	C2549	mazF-Sa	KK222984	6983	7345	-1
1887	Staphylococcus aureus	C2679	mazE-Sa	KK223025	7342	7536	-1
1888	Staphylococcus aureus	C2679	mazF-Sa	KK223025	6983	7345	-1
1889	Staphylococcus aureus	C2701	mazE-Sa	LAMG01000072	7314	7508	-1
1890	Staphylococcus aureus	C2701	mazF-Sa	LAMG01000072	6955	7317	-1
1891	Staphylococcus aureus	C2706	mazE-Sa	KK223042	7294	7488	-1
1892	Staphylococcus aureus	C2706	mazF-Sa	KK223042	6935	7297	-1
1893	Staphylococcus aureus	C2928	mazE-Sa	KK223082	7299	7493	-1
1894	Staphylococcus aureus	C2928	mazF-Sa	KK223082	6940	7302	-1
1895	Staphylococcus aureus	C2930	mazE-Sa	KK223125	7343	7537	-1
1896	Staphylococcus aureus	C2930	mazF-Sa	KK223125	6984	7346	-1
1897	Staphylococcus aureus	C2942	mazE-Sa	KK223172	7299	7493	-1
1898	Staphylococcus aureus	C2942	mazF-Sa	KK223172	6940	7302	-1
1899	Staphylococcus aureus	C329	mazE-Sa	LALH01000086	22204	22398	1
1900	Staphylococcus aureus	C329	mazF-Sa	LALH01000086	22395	22757	1
1901	Staphylococcus aureus	C3452	mazE-Sa	JIZF01000019	7299	7493	-1
1902	Staphylococcus aureus	C3452	mazF-Sa	JIZF01000019	6940	7302	-1
1903	Staphylococcus aureus	C3489	mazE-Sa	KK223216	3466	3660	-1
1904	Staphylococcus aureus	C3489	mazF-Sa	KK223216	3107	3469	-1
1905	Staphylococcus aureus	C3672	mazE-Sa	KK223280	7299	7493	-1
1906	Staphylococcus aureus	C3672	mazF-Sa	KK223280	6940	7302	-1
1907	Staphylococcus aureus	C3865	mazE-Sa	KK223320	7299	7493	-1
1908	Staphylococcus aureus	C3865	mazF-Sa	KK223320	6940	7302	-1
1909	Staphylococcus aureus	C3965	mazE-Sa	KK223351	7298	7492	-1
1910	Staphylococcus aureus	C3965	mazF-Sa	KK223351	6939	7301	-1
1911	Staphylococcus aureus	C4151	mazE-Sa	KK223372	7343	7537	-1
1912	Staphylococcus aureus	C4151	mazF-Sa	KK223372	6984	7346	-1
1913	Staphylococcus aureus	C4155	mazE-Sa	KK223407	7299	7493	-1
1914	Staphylococcus aureus	C4155	mazF-Sa	KK223407	6940	7302	-1
1915	Staphylococcus aureus	C427	mazE-Sa	GG730155	7252	7446	-1
1916	Staphylococcus aureus	C427	mazF-Sa	GG730155	6893	7255	-1
1917	Staphylococcus aureus	C4668	mazE-Sa	KK223440	7299	7493	-1
1918	Staphylococcus aureus	C4668	mazF-Sa	KK223440	6940	7302	-1
1919	Staphylococcus aureus	C5086	mazE-Sa	KK223473	6101	6295	-1
1920	Staphylococcus aureus	C5086	mazF-Sa	KK223473	5742	6104	-1
1921	Staphylococcus aureus	C5453	mazE-Sa	KK223497	7299	7493	-1
1922	Staphylococcus aureus	C5453	mazF-Sa	KK223497	6940	7302	-1
1923	Staphylococcus aureus	C679	mazE-Sa	LALF01000048	4260	4454	1
1924	Staphylococcus aureus	C679	mazF-Sa	LALF01000048	4451	4813	1
1925	Staphylococcus aureus	C720_MRSA	mazE-Sa	CUBL01000010	7367	7561	-1
1926	Staphylococcus aureus	C720_MRSA	mazF-Sa	CUBL01000010	7008	7370	-1
1927	Staphylococcus aureus	C9	mazE-Sa	LDVH01000028	7312	7506	-1
1928	Staphylococcus aureus	C9	mazF-Sa	LDVH01000028	6953	7315	-1
1929	Staphylococcus aureus	CA-347	mazE-Sa	CP006044	2180968	2181162	-1
1930	Staphylococcus aureus	CA-347	mazF-Sa	CP006044	2180609	2180971	-1
1931	Staphylococcus aureus	CA12	mazE-Sa	LALT01000004	7458	7652	-1
1932	Staphylococcus aureus	CA12	mazF-Sa	LALT01000004	7099	7461	-1
1933	Staphylococcus aureus	CA14	mazE-Sa	LALR01000015	22336	22530	1
1934	Staphylococcus aureus	CA14	mazF-Sa	LALR01000015	22527	22889	1
1935	Staphylococcus aureus	CA15	mazE-Sa	CP007674	2154217	2154411	-1
1936	Staphylococcus aureus	CA15	mazF-Sa	CP007674	2153858	2154220	-1
1937	Staphylococcus aureus	CA17	mazE-Sa	LALP01000056	7315	7509	-1
1938	Staphylococcus aureus	CA17	mazF-Sa	LALP01000056	6956	7318	-1
1939	Staphylococcus aureus	CBD-635	mazE-Sa	ASHS01000068	12633	12827	1
1940	Staphylococcus aureus	CBD-635	mazF-Sa	ASHS01000068	12824	13186	1
1941	Staphylococcus aureus	CC017	mazE-Sa	LIAF01000017	12995	13189	1
1942	Staphylococcus aureus	CC017	mazF-Sa	LIAF01000017	13186	13548	1
1943	Staphylococcus aureus	CC022	mazE-Sa	LIGS01000013	102622	102816	1
1944	Staphylococcus aureus	CC022	mazF-Sa	LIGS01000013	102813	103175	1
1945	Staphylococcus aureus	CC072	mazE-Sa	LIGT01000015	12914	13108	1
1946	Staphylococcus aureus	CC072	mazF-Sa	LIGT01000015	13105	13467	1
1947	Staphylococcus aureus	CC169	mazE-Sa	LIGU01000009	102396	102590	1
1948	Staphylococcus aureus	CC169	mazF-Sa	LIGU01000009	102587	102949	1
1949	Staphylococcus aureus	CC175	mazE-Sa	LIGV01000012	102345	102539	1
1950	Staphylococcus aureus	CC175	mazF-Sa	LIGV01000012	102536	102898	1
1951	Staphylococcus aureus	CC445	mazE-Sa	LIGW01000017	7660	7854	-1
1952	Staphylococcus aureus	CC445	mazF-Sa	LIGW01000017	7301	7663	-1
1953	Staphylococcus aureus	CCM5757	mazE-Sa	JXHU01000154	101789	101983	1
1954	Staphylococcus aureus	CCM5757	mazF-Sa	JXHU01000154	101980	102342	1
1955	Staphylococcus aureus	CDC_73-57501	mazE-Sa	KN050644	2789463	2789657	-1
1956	Staphylococcus aureus	CDC_73-57501	mazF-Sa	KN050644	2789104	2789466	-1
1957	Staphylococcus aureus	CF-Marseille	mazE-Sa	CABA01000053	7250	7444	-1
1958	Staphylococcus aureus	CF-Marseille	mazF-Sa	CABA01000053	6891	7253	-1
1959	Staphylococcus aureus	CGS00	mazE-Sa	ABWS01000010	8020	8214	-1
1960	Staphylococcus aureus	CGS00	mazF-Sa	ABWS01000010	7661	8023	-1
1961	Staphylococcus aureus	CGS01	mazE-Sa	ABWT01000015	65738	65932	1
1962	Staphylococcus aureus	CGS01	mazF-Sa	ABWT01000015	65929	66291	1
1963	Staphylococcus aureus	CGS03	mazE-Sa	ABWY01000026	7249	7443	-1
1964	Staphylococcus aureus	CGS03	mazF-Sa	ABWY01000026	6890	7252	-1
1965	Staphylococcus aureus	CHAP6022	mazE-Sa	KI979258	9297	9491	-1
1966	Staphylococcus aureus	CHAP6022	mazF-Sa	KI979258	8938	9300	-1
1967	Staphylococcus aureus	CHAP6035	mazE-Sa	KI978876	9298	9492	-1
1968	Staphylococcus aureus	CHAP6035	mazF-Sa	KI978876	8939	9301	-1
1969	Staphylococcus aureus	CHAP6049	mazE-Sa	KI973588	7388	7582	-1
1970	Staphylococcus aureus	CHAP6049	mazF-Sa	KI973588	7029	7391	-1
1971	Staphylococcus aureus	CHAP6102	mazE-Sa	KI978885	145279	145473	-1
1972	Staphylococcus aureus	CHAP6102	mazF-Sa	KI978885	144920	145282	-1
1973	Staphylococcus aureus	CHOC6045	mazE-Sa	JBMG01000007	9298	9492	-1
1974	Staphylococcus aureus	CHOC6045	mazF-Sa	JBMG01000007	8939	9301	-1
1975	Staphylococcus aureus	CHOC6056	mazE-Sa	KI974226	71291	71485	-1
1976	Staphylococcus aureus	CHOC6056	mazF-Sa	KI974226	70932	71294	-1
1977	Staphylococcus aureus	CIG1057	mazE-Sa	AHVK01000015	7609	7803	-1
1978	Staphylococcus aureus	CIG1057	mazF-Sa	AHVK01000015	7250	7612	-1
1979	Staphylococcus aureus	CIG1096	mazE-Sa	AIER01000007	12296	12490	-1
1980	Staphylococcus aureus	CIG1096	mazF-Sa	AIER01000007	11937	12299	-1
1981	Staphylococcus aureus	CIG1114	mazE-Sa	AHKD01000013	12397	12591	-1
1982	Staphylococcus aureus	CIG1114	mazF-Sa	AHKD01000013	12038	12400	-1
1983	Staphylococcus aureus	CIG1150	mazE-Sa	AHVH01000037	7624	7818	-1
1984	Staphylococcus aureus	CIG1150	mazF-Sa	AHVH01000037	7265	7627	-1
1985	Staphylococcus aureus	CIG1165	mazE-Sa	AHVE01000012	102200	102394	-1
1986	Staphylococcus aureus	CIG1165	mazF-Sa	AHVE01000012	101841	102203	-1
1987	Staphylococcus aureus	CIG1176	mazE-Sa	AHVJ01000016	7404	7598	-1
1988	Staphylococcus aureus	CIG1176	mazF-Sa	AHVJ01000016	7045	7407	-1
1989	Staphylococcus aureus	CIG1213	mazE-Sa	AHVF01000014	7420	7614	-1
1990	Staphylococcus aureus	CIG1213	mazF-Sa	AHVF01000014	7061	7423	-1
1991	Staphylococcus aureus	CIG1214	mazE-Sa	AHVM01000014	10328	10522	-1
1992	Staphylococcus aureus	CIG1214	mazF-Sa	AHVM01000014	9969	10331	-1
1993	Staphylococcus aureus	CIG1233	mazE-Sa	AHVU01000013	12442	12636	-1
1994	Staphylococcus aureus	CIG1233	mazF-Sa	AHVU01000013	12083	12445	-1
1995	Staphylococcus aureus	CIG1242	mazE-Sa	AIEO01000052	12394	12588	-1
1996	Staphylococcus aureus	CIG1242	mazF-Sa	AIEO01000052	12035	12397	-1
1997	Staphylococcus aureus	CIG1267	mazE-Sa	AHVS01000011	12275	12469	-1
1998	Staphylococcus aureus	CIG1267	mazF-Sa	AHVS01000011	11916	12278	-1
1999	Staphylococcus aureus	CIG149	mazE-Sa	AHVP01000029	6769	6963	-1
[truncated: 10,493 more rows]
